# Supplementary material for: N′-(3-Eth­oxy-2-hy­droxy­benzyl­idene)-2-hy­droxy-3-methyl­benzohydrazide
Source: Acta Crystallogr Sect E Struct Rep Online. 2012 Jan 21;68(Pt 2):o500. doi: 10.1107/S1600536812002127 (PMC3275245; doi:10.1107/S1600536812002127)
Supplement: Supplementary file 1 [file e-68-0o500-sup1.cif]

##############################################################################
#                                                                            #
# This CIF contains the data in a paper accepted for publication in          #
# Acta Crystallographica Section E. It conforms to the requirements of       #
# Notes for Authors for Acta Crystallographica Section E, and has been       #
# peer reviewed under the auspices of the IUCr Commission on Journals.       #
#                                                                            #
# Full details of the Crystallographic Information File format               #
# are given in the paper "The Crystallographic Information File (CIF):       #
# a New Standard Archive File for Crystallography" by S. R. Hall, F. H.      #
# Allen and I. D. Brown [Acta Cryst. (1991), A47, 655-685].                  #
#                                                                            #
# The current version of the core CIF dictionary is obtainable from          #
# ftp://ftp.iucr.org/pub/cif_core.dic.                                       #
#                                                                            #
# Software is freely available for graphical display of the structure(s)     #
# in this CIF. For information consult the CIF software page                 #
# http://www.iucr.org/resources/cif/software.                                #
#                                                                            #
# This file may be used for bona fide research purposes within the           #
# scientific community so long as proper attribution is given to the journal # 
# article from which it was obtained.                                        #
#                                                                            #
##############################################################################
data_global
_audit_creation_method     'form.cif (version 2.0)'
_journal_data_validation_number     ?
_journal_date_recd_electronic     2012-01-08
_journal_date_accepted     2012-01-17
_journal_name_full     'Acta Crystallographica, Section E'
_journal_year     2012
_journal_volume     68
_journal_issue      2
_journal_page_first     o500
_journal_page_last     o500
_journal_paper_category     QO
_journal_paper_doi     10.1107/S1600536812002127
_journal_coeditor_code     SU2365
_publ_contact_author_name     'Xi-Hai Shen'
_publ_contact_author_address
;
Department of Chemistry
Hebei Normal University of Science and Technology
Qinhuangdao 066600
People's Republic of China
;
_publ_contact_author_email     zhaofu_zhu@163.com
_publ_section_title
;
<i>N</i>'-(3-Ethoxy-2-hydroxybenzylidene)-2-hydroxy-3-methylbenzohydrazide
;
loop_
    _publ_author_name
    _publ_author_address
    'Zhao-Fu Zhu'
;
Department of Chemistry
Hebei Normal University of Science and Technology
Qinhuangdao 066600
People's Republic of China
;
    'Li-Juen Shao'
;
Department of Chemistry
Hebei Normal University of Science and Technology
Qinhuangdao 066600
People's Republic of China
;
    'Xi-Hai Shen'
;
Department of Chemistry
Hebei Normal University of Science and Technology
Qinhuangdao 066600
People's Republic of China
;
data_I
_audit_creation_method     SHELXL-97
_chemical_name_systematic
;
<i>N</i>'-(3-Ethoxy-2-hydroxybenzylidene)-2-hydroxy-3-methylbenzohydrazide
;
_chemical_name_common     ?
_chemical_formula_moiety     'C17 H18 N2 O4'
_chemical_formula_sum     'C17 H18 N2 O4'
_chemical_formula_iupac     'C17 H18 N2 O4'
_chemical_formula_weight     314.33
_chemical_melting_point     ?
_symmetry_cell_setting     monoclinic
_symmetry_space_group_name_H-M     'P 21'
_symmetry_space_group_name_Hall     'P 2yb'
loop_
    _symmetry_equiv_pos_site_id
    _symmetry_equiv_pos_as_xyz
    1 x,y,z
    2 -x,1/2+y,-z
_cell_length_a     7.7661(17)
_cell_length_b     22.148(3)
_cell_length_c     9.7002(16)
_cell_angle_alpha     90.00
_cell_angle_beta     100.382(2)
_cell_angle_gamma     90.00
_cell_volume     1641.1(5)
_cell_formula_units_Z     4
_cell_measurement_reflns_used     756
_cell_measurement_theta_min     2.3
_cell_measurement_theta_max     24.1
_cell_measurement_temperature     298(2)
_exptl_crystal_description     block
_exptl_crystal_colour     colourless
_exptl_crystal_size_max     0.20
_exptl_crystal_size_mid     0.20
_exptl_crystal_size_min     0.18
_exptl_crystal_density_diffrn     1.272
_exptl_crystal_density_meas     ?
_exptl_crystal_density_method     'not measured'
_exptl_crystal_F_000     664
_exptl_absorpt_coefficient_mu     0.092
_exptl_absorpt_correction_type     multi-scan
_exptl_absorpt_process_details     '(SADABS; Bruker, 2001)'
_exptl_absorpt_correction_T_min     0.9819
_exptl_absorpt_correction_T_max     0.9837
_exptl_special_details     ?
_diffrn_ambient_temperature     298(2)
_diffrn_radiation_type     MoK\a
_diffrn_radiation_wavelength     0.71073
_diffrn_radiation_source     'fine-focus sealed tube'
_diffrn_radiation_monochromator     graphite
_diffrn_measurement_device_type     'Bruker SMART CCD area-detector'
_diffrn_measurement_method     '\w scans'
_diffrn_detector_area_resol_mean     ?
_diffrn_reflns_number     8061
_diffrn_reflns_av_R_equivalents     0.0577
_diffrn_reflns_av_sigmaI/netI     0.0891
_diffrn_reflns_theta_min     2.13
_diffrn_reflns_theta_max     26.50
_diffrn_reflns_theta_full     26.50
_diffrn_measured_fraction_theta_max     0.983
_diffrn_measured_fraction_theta_full     0.983
_diffrn_reflns_limit_h_min     -7
_diffrn_reflns_limit_h_max     9
_diffrn_reflns_limit_k_min     -26
_diffrn_reflns_limit_k_max     27
_diffrn_reflns_limit_l_min     -11
_diffrn_reflns_limit_l_max     12
_diffrn_standards_number     0
_diffrn_standards_interval_count     ?
_diffrn_standards_interval_time     ?
_diffrn_standards_decay_%     ?
_refine_special_details
;
Refinement of <i>F</i>^2^ against ALL reflections. The weighted <i>R</i>-factor
<i>wR</i> and goodness of fit <i>S</i> are based on <i>F</i>^2^, conventional
<i>R</i>-factors <i>R</i> are based on <i>F</i>, with <i>F</i> set to zero for
negative <i>F</i>^2^. The threshold expression of <i>F</i>^2^ >
\s(<i>F</i>^2^) is used only for calculating <i>R</i>-factors(gt) <i>etc</i>.
and is not relevant to the choice of reflections for refinement.
<i>R</i>-factors based on <i>F</i>^2^ are statistically about twice as large
as those based on <i>F</i>, and <i>R</i>- factors based on ALL data will be
even larger.
;
_reflns_number_total     3436
_reflns_number_gt     1592
_reflns_threshold_expression     I>2\s(I)
_refine_ls_structure_factor_coef     Fsqd
_refine_ls_matrix_type     full
_refine_ls_R_factor_all     0.1418
_refine_ls_R_factor_gt     0.0537
_refine_ls_wR_factor_gt     0.0856
_refine_ls_wR_factor_ref     0.1134
_refine_ls_goodness_of_fit_ref     0.968
_refine_ls_restrained_S_all     0.967
_refine_ls_number_reflns     3436
_refine_ls_number_parameters     431
_refine_ls_number_restraints     4
_refine_ls_hydrogen_treatment     mixed
_refine_ls_weighting_scheme     calc
_refine_ls_weighting_details
                 'calc w=1/[\s^2^(Fo^2^)+(0.0330P)^2^] where P=(Fo^2^+2Fc^2^)/3'
_atom_sites_solution_hydrogens     geom
_atom_sites_solution_primary     direct
_atom_sites_solution_secondary     difmap
_refine_ls_shift/su_max     0.000
_refine_ls_shift/su_mean     0.000
_refine_diff_density_max     0.132
_refine_diff_density_min     -0.152
_refine_ls_extinction_method     none
_refine_ls_extinction_coef     ?
_refine_ls_abs_structure_details     ?
_refine_ls_abs_structure_Flack     ?
loop_
    _atom_type_symbol
    _atom_type_description
    _atom_type_scat_dispersion_real
    _atom_type_scat_dispersion_imag
    _atom_type_scat_source
    'C' 'C' 0.0033 0.0016
                         'International Tables Vol C Tables 4.2.6.8 and 6.1.1.4'
    'H' 'H' 0.0000 0.0000
                         'International Tables Vol C Tables 4.2.6.8 and 6.1.1.4'
    'N' 'N' 0.0061 0.0033
                         'International Tables Vol C Tables 4.2.6.8 and 6.1.1.4'
    'O' 'O' 0.0106 0.0060
                         'International Tables Vol C Tables 4.2.6.8 and 6.1.1.4'
_computing_data_collection     'SMART (Bruker, 2007)'
_computing_cell_refinement     'SAINT (Bruker, 2007)'
_computing_data_reduction     'SAINT (Bruker, 2007)'
_computing_structure_solution     'SHELXS (Sheldrick, 2008)'
_computing_structure_refinement     'SHELXL (Sheldrick, 2008)'
_computing_molecular_graphics     'SHELXTL (Sheldrick, 2008)'
_computing_publication_material     'SHELXTL (Sheldrick, 2008)'
loop_
    _atom_site_type_symbol
    _atom_site_label
    _atom_site_fract_x
    _atom_site_fract_y
    _atom_site_fract_z
    _atom_site_U_iso_or_equiv
    _atom_site_thermal_displace_type
    _atom_site_calc_flag
    _atom_site_refinement_flags
    _atom_site_occupancy
    _atom_site_disorder_assembly
    _atom_site_disorder_group
    O O1 0.1824(5) 0.21340(14) 0.6459(3) 0.0614(14) Uani d . 1.000 . .
    O O2 0.2554(5) 0.17087(16) 0.9028(4) 0.0698(16) Uani d . 1.000 . .
    O O3 0.0043(6) 0.24281(18) 0.2650(4) 0.0890(19) Uani d . 1.000 . .
    O O4 -0.1208(6) 0.23100(17) 0.0048(4) 0.0893(17) Uani d . 1.000 . .
    N N1 0.1655(6) 0.3042(2) 0.4810(5) 0.0631(17) Uani d . 1.000 . .
    N N2 0.1167(6) 0.3313(2) 0.3504(5) 0.0658(19) Uani d D 1.000 . .
    C C1 0.2983(7) 0.3115(3) 0.7185(6) 0.063(2) Uani d . 1.000 . .
    C C2 0.2635(6) 0.2517(2) 0.7481(5) 0.057(2) Uani d . 1.000 . .
    C C3 0.3042(7) 0.2287(3) 0.8847(6) 0.065(2) Uani d . 1.000 . .
    C C4 0.3899(9) 0.2654(4) 0.9877(7) 0.104(3) Uani d . 1.000 . .
    C C5 0.4308(10) 0.3244(4) 0.9603(8) 0.126(4) Uani d . 1.000 . .
    C C6 0.3823(9) 0.3481(3) 0.8288(8) 0.099(3) Uani d . 1.000 . .
    C C7 0.2473(7) 0.3374(3) 0.5801(6) 0.068(3) Uani d . 1.000 . .
    C C8 0.0341(8) 0.2960(3) 0.2444(6) 0.064(2) Uani d . 1.000 . .
    C C9 -0.0216(7) 0.3263(2) 0.1074(6) 0.057(2) Uani d . 1.000 . .
    C C10 -0.0924(7) 0.2907(3) -0.0083(6) 0.069(2) Uani d . 1.000 . .
    C C11 -0.1371(8) 0.3159(3) -0.1414(7) 0.080(3) Uani d . 1.000 . .
    C C12 -0.1147(9) 0.3763(4) -0.1557(7) 0.097(3) Uani d . 1.000 . .
    C C13 -0.0494(9) 0.4132(3) -0.0452(7) 0.094(3) Uani d . 1.000 . .
    C C14 -0.0006(8) 0.3884(3) 0.0874(6) 0.081(3) Uani d . 1.000 . .
    C C15 -0.2122(9) 0.2749(3) -0.2636(7) 0.115(3) Uani d . 1.000 . .
    C C16 0.2750(8) 0.1487(3) 1.0453(6) 0.081(3) Uani d . 1.000 . .
    C C17 0.1917(9) 0.0870(3) 1.0394(6) 0.101(3) Uani d . 1.000 . .
    O O5 -0.1527(4) -0.03370(15) 0.5987(4) 0.0601(16) Uani d . 1.000 . .
    O O6 0.2365(5) 0.00000(16) 0.4276(4) 0.0735(17) Uani d . 1.000 . .
    O O7 -0.4309(5) -0.07716(17) 0.6760(4) 0.0754(17) Uani d . 1.000 . .
    O O8 0.5012(5) -0.01235(19) 0.3106(4) 0.0801(17) Uani d D 1.000 . .
    N N3 0.0562(6) 0.05665(19) 0.5918(4) 0.0544(17) Uani d . 1.000 . .
    N N4 0.1951(6) 0.0840(2) 0.5477(5) 0.0597(17) Uani d D 1.000 . .
    C C18 -0.1801(7) 0.0613(2) 0.7159(5) 0.053(2) Uani d . 1.000 . .
    C C19 -0.2382(7) 0.0038(2) 0.6776(5) 0.0515(19) Uani d . 1.000 . .
    C C20 -0.3885(7) -0.0194(3) 0.7188(6) 0.061(2) Uani d . 1.000 . .
    C C21 -0.4786(8) 0.0161(3) 0.7980(6) 0.082(3) Uani d . 1.000 . .
    C C22 -0.4209(9) 0.0736(3) 0.8346(7) 0.089(3) Uani d . 1.000 . .
    C C23 -0.2746(8) 0.0965(3) 0.7968(6) 0.075(3) Uani d . 1.000 . .
    C C24 -0.0276(7) 0.0874(2) 0.6696(6) 0.060(2) Uani d . 1.000 . .
    C C25 0.2855(7) 0.0518(3) 0.4634(6) 0.060(2) Uani d . 1.000 . .
    C C26 0.4379(7) 0.0804(2) 0.4208(5) 0.055(2) Uani d . 1.000 . .
    C C27 0.5402(8) 0.0456(3) 0.3454(6) 0.061(2) Uani d . 1.000 . .
    C C28 0.6896(8) 0.0694(3) 0.3020(6) 0.071(3) Uani d . 1.000 . .
    C C29 0.7313(8) 0.1279(3) 0.3357(7) 0.082(3) Uani d . 1.000 . .
    C C30 0.6338(9) 0.1639(3) 0.4091(7) 0.087(3) Uani d . 1.000 . .
    C C31 0.4889(8) 0.1399(3) 0.4511(6) 0.077(3) Uani d . 1.000 . .
    C C32 0.7986(9) 0.0305(4) 0.2240(7) 0.106(3) Uani d . 1.000 . .
    C C33 -0.6007(7) -0.0994(3) 0.6885(6) 0.080(3) Uani d . 1.000 . .
    C C34 -0.6145(10) -0.1627(3) 0.6347(8) 0.124(4) Uani d . 1.000 . .
    H H1 0.16610 0.23080 0.57010 0.0920 Uiso c R 1.000 . .
    H H2 0.147(6) 0.3700(9) 0.338(5) 0.0800 Uiso d D 1.000 . .
    H H4A 0.42150 0.25040 1.07830 0.1240 Uiso c R 1.000 . .
    H H4B -0.10510 0.22200 0.08810 0.1340 Uiso c R 1.000 . .
    H H5A 0.49160 0.34820 1.03180 0.1520 Uiso c R 1.000 . .
    H H6 0.40510 0.38840 0.81230 0.1180 Uiso c R 1.000 . .
    H H7 0.27330 0.37740 0.56320 0.0810 Uiso c R 1.000 . .
    H H12 -0.14490 0.39330 -0.24440 0.1170 Uiso c R 1.000 . .
    H H13 -0.03800 0.45450 -0.05900 0.1120 Uiso c R 1.000 . .
    H H14 0.04590 0.41280 0.16290 0.0980 Uiso c R 1.000 . .
    H H15A -0.24110 0.29850 -0.34760 0.1720 Uiso c R 1.000 . .
    H H15B -0.31570 0.25540 -0.24440 0.1720 Uiso c R 1.000 . .
    H H15C -0.12690 0.24490 -0.27580 0.1720 Uiso c R 1.000 . .
    H H16A 0.21790 0.17580 1.10140 0.0970 Uiso c R 1.000 . .
    H H16B 0.39800 0.14610 1.08710 0.0970 Uiso c R 1.000 . .
    H H17A 0.06800 0.09060 1.00610 0.1510 Uiso c R 1.000 . .
    H H17B 0.21200 0.06940 1.13140 0.1510 Uiso c R 1.000 . .
    H H17C 0.24200 0.06160 0.97680 0.1510 Uiso c R 1.000 . .
    H H4 0.243(7) 0.1196(13) 0.577(5) 0.0800 Uiso d D 1.000 . .
    H H5 -0.07000 -0.01560 0.57610 0.0900 Uiso c R 1.000 . .
    H H8 0.397(3) -0.015(3) 0.327(6) 0.0800 Uiso d D 1.000 . .
    H H21 -0.57850 0.00130 0.82670 0.0980 Uiso c R 1.000 . .
    H H22 -0.48410 0.09740 0.88680 0.1080 Uiso c R 1.000 . .
    H H23 -0.23710 0.13530 0.82430 0.0910 Uiso c R 1.000 . .
    H H24 0.00870 0.12640 0.69670 0.0720 Uiso c R 1.000 . .
    H H29 0.82990 0.14440 0.30810 0.0990 Uiso c R 1.000 . .
    H H30 0.66600 0.20380 0.42960 0.1050 Uiso c R 1.000 . .
    H H31 0.42330 0.16390 0.50080 0.0920 Uiso c R 1.000 . .
    H H32A 0.73200 0.02030 0.13370 0.1580 Uiso c R 1.000 . .
    H H32B 0.83150 -0.00580 0.27630 0.1580 Uiso c R 1.000 . .
    H H32C 0.90200 0.05220 0.21210 0.1580 Uiso c R 1.000 . .
    H H33A -0.69100 -0.07450 0.63430 0.0950 Uiso c R 1.000 . .
    H H33B -0.61510 -0.09850 0.78580 0.0950 Uiso c R 1.000 . .
    H H34A -0.60150 -0.16290 0.53820 0.1870 Uiso c R 1.000 . .
    H H34B -0.72690 -0.17890 0.64270 0.1870 Uiso c R 1.000 . .
    H H34C -0.52410 -0.18680 0.68870 0.1870 Uiso c R 1.000 . .
loop_
    _atom_site_aniso_label
    _atom_site_aniso_U_11
    _atom_site_aniso_U_22
    _atom_site_aniso_U_33
    _atom_site_aniso_U_12
    _atom_site_aniso_U_13
    _atom_site_aniso_U_23
    O1 0.084(3) 0.041(2) 0.058(2) -0.008(2) 0.010(2) -0.0046(18)
    O2 0.089(3) 0.061(3) 0.060(2) -0.002(2) 0.0147(19) 0.006(2)
    O3 0.132(4) 0.049(3) 0.084(3) -0.022(3) 0.014(2) 0.005(2)
    O4 0.105(3) 0.057(3) 0.100(3) -0.002(3) 0.003(3) -0.009(2)
    N1 0.076(3) 0.040(3) 0.073(3) -0.006(3) 0.013(3) 0.000(3)
    N2 0.084(4) 0.037(3) 0.075(3) -0.006(3) 0.011(3) 0.009(3)
    C1 0.067(4) 0.048(4) 0.072(4) 0.001(3) 0.011(3) -0.002(3)
    C2 0.059(4) 0.054(4) 0.056(4) -0.003(3) 0.007(3) -0.003(3)
    C3 0.073(4) 0.058(4) 0.062(4) -0.001(3) 0.010(3) -0.002(3)
    C4 0.141(7) 0.085(6) 0.075(5) -0.024(5) -0.006(4) -0.002(4)
    C5 0.172(8) 0.113(7) 0.074(5) -0.030(6) -0.030(5) -0.025(5)
    C6 0.126(6) 0.058(4) 0.104(5) -0.023(4) -0.002(5) -0.022(4)
    C7 0.075(4) 0.043(4) 0.086(5) -0.001(3) 0.016(3) 0.003(3)
    C8 0.070(4) 0.047(4) 0.077(4) -0.001(3) 0.018(3) -0.002(3)
    C9 0.067(4) 0.039(3) 0.065(4) -0.001(3) 0.010(3) 0.009(3)
    C10 0.071(4) 0.057(4) 0.078(4) 0.007(3) 0.014(3) -0.001(4)
    C11 0.093(5) 0.078(5) 0.066(4) 0.019(4) 0.005(4) -0.003(4)
    C12 0.126(6) 0.094(6) 0.075(5) 0.024(5) 0.027(4) 0.016(4)
    C13 0.145(7) 0.053(4) 0.082(5) 0.003(4) 0.019(5) 0.007(4)
    C14 0.108(5) 0.060(4) 0.074(4) -0.012(4) 0.012(4) 0.012(3)
    C15 0.129(6) 0.119(6) 0.086(5) 0.026(5) -0.007(4) -0.018(5)
    C16 0.081(4) 0.102(5) 0.060(4) 0.024(4) 0.011(3) 0.017(4)
    C17 0.106(6) 0.106(6) 0.092(5) -0.007(5) 0.021(4) 0.049(5)
    O5 0.064(3) 0.041(2) 0.079(3) -0.0014(18) 0.023(2) -0.010(2)
    O6 0.072(3) 0.045(3) 0.108(3) -0.011(2) 0.028(2) -0.013(2)
    O7 0.066(3) 0.062(3) 0.101(3) -0.011(2) 0.023(2) -0.005(2)
    O8 0.078(3) 0.064(3) 0.104(3) 0.001(3) 0.032(3) -0.012(2)
    N3 0.047(3) 0.048(3) 0.066(3) -0.007(2) 0.004(2) 0.000(2)
    N4 0.060(3) 0.040(3) 0.081(3) -0.006(3) 0.018(3) 0.003(3)
    C18 0.053(4) 0.042(3) 0.066(4) 0.005(3) 0.014(3) 0.003(3)
    C19 0.056(4) 0.045(3) 0.056(3) 0.012(3) 0.017(3) 0.001(3)
    C20 0.059(4) 0.055(4) 0.070(4) -0.001(3) 0.013(3) 0.005(3)
    C21 0.077(5) 0.078(5) 0.100(5) 0.009(4) 0.041(4) 0.006(4)
    C22 0.091(5) 0.074(5) 0.116(6) 0.008(4) 0.053(4) -0.011(4)
    C23 0.091(5) 0.053(4) 0.085(4) -0.002(4) 0.025(4) -0.019(3)
    C24 0.065(4) 0.038(3) 0.074(4) 0.005(3) 0.004(3) -0.002(3)
    C25 0.055(4) 0.057(4) 0.065(4) 0.003(3) 0.007(3) 0.008(3)
    C26 0.060(4) 0.045(4) 0.059(3) 0.000(3) 0.009(3) 0.006(3)
    C27 0.060(4) 0.061(4) 0.058(4) -0.004(3) 0.001(3) 0.007(3)
    C28 0.078(5) 0.074(5) 0.060(4) 0.004(4) 0.012(3) 0.020(3)
    C29 0.064(5) 0.091(6) 0.095(5) -0.008(4) 0.023(4) 0.023(4)
    C30 0.085(5) 0.061(4) 0.117(5) -0.018(4) 0.021(4) 0.007(4)
    C31 0.073(4) 0.051(4) 0.108(5) -0.009(4) 0.019(4) 0.005(3)
    C32 0.083(5) 0.136(7) 0.106(5) 0.007(5) 0.040(4) 0.002(5)
    C33 0.065(4) 0.086(5) 0.090(4) -0.008(4) 0.021(3) 0.024(4)
    C34 0.123(7) 0.105(7) 0.154(7) -0.064(5) 0.049(5) -0.040(5)
_geom_special_details
;
 Bond distances, angles etc. have been calculated using the
 rounded fractional coordinates. All su's are estimated
 from the variances of the (full) variance-covariance matrix.
 The cell esds are taken into account in the estimation of
 distances, angles and torsion angles
;
loop_
    _geom_bond_atom_site_label_1
    _geom_bond_atom_site_label_2
    _geom_bond_site_symmetry_1
    _geom_bond_site_symmetry_2
    _geom_bond_distance
    _geom_bond_publ_flag
    O1 C2 . . 1.369(6) no
    O2 C3 . . 1.356(7) no
    O2 C16 . . 1.449(7) no
    O3 C8 . . 1.224(8) no
    O4 C10 . . 1.350(8) no
    O1 H1 . . 0.8200 no
    O4 H4B . . 0.8200 no
    O5 C19 . . 1.378(6) no
    O6 C25 . . 1.239(7) no
    O7 C20 . . 1.367(8) no
    O7 C33 . . 1.433(7) no
    O8 C27 . . 1.348(8) no
    O5 H5 . . 0.8200 no
    O8 H8 . . 0.85(3) no
    N1 N2 . . 1.391(7) no
    N1 C7 . . 1.284(8) no
    N2 C8 . . 1.357(8) no
    N2 H2 . . 0.90(2) no
    N3 N4 . . 1.371(7) no
    N3 C24 . . 1.278(7) no
    N4 C25 . . 1.370(8) no
    N4 H4 . . 0.90(4) no
    C1 C2 . . 1.392(8) no
    C1 C6 . . 1.406(9) no
    C1 C7 . . 1.448(8) no
    C2 C3 . . 1.402(8) no
    C3 C4 . . 1.365(10) no
    C4 C5 . . 1.382(12) no
    C5 C6 . . 1.368(11) no
    C8 C9 . . 1.482(8) no
    C9 C14 . . 1.403(8) no
    C9 C10 . . 1.400(8) no
    C10 C11 . . 1.392(9) no
    C11 C12 . . 1.359(11) no
    C11 C15 . . 1.523(9) no
    C12 C13 . . 1.370(10) no
    C13 C14 . . 1.387(9) no
    C16 C17 . . 1.509(9) no
    C4 H4A . . 0.9300 no
    C5 H5A . . 0.9300 no
    C6 H6 . . 0.9300 no
    C7 H7 . . 0.9300 no
    C12 H12 . . 0.9300 no
    C13 H13 . . 0.9300 no
    C14 H14 . . 0.9300 no
    C15 H15C . . 0.9600 no
    C15 H15A . . 0.9600 no
    C15 H15B . . 0.9600 no
    C16 H16A . . 0.9700 no
    C16 H16B . . 0.9700 no
    C17 H17B . . 0.9600 no
    C17 H17A . . 0.9600 no
    C17 H17C . . 0.9600 no
    C18 C19 . . 1.380(6) no
    C18 C24 . . 1.460(8) no
    C18 C23 . . 1.404(8) no
    C19 C20 . . 1.398(8) no
    C20 C21 . . 1.375(9) no
    C21 C22 . . 1.375(9) no
    C22 C23 . . 1.354(9) no
    C25 C26 . . 1.466(8) no
    C26 C27 . . 1.403(8) no
    C26 C31 . . 1.392(8) no
    C27 C28 . . 1.406(9) no
    C28 C32 . . 1.504(10) no
    C28 C29 . . 1.361(9) no
    C29 C30 . . 1.382(9) no
    C30 C31 . . 1.371(9) no
    C33 C34 . . 1.493(9) no
    C21 H21 . . 0.9300 no
    C22 H22 . . 0.9300 no
    C23 H23 . . 0.9300 no
    C24 H24 . . 0.9300 no
    C29 H29 . . 0.9300 no
    C30 H30 . . 0.9300 no
    C31 H31 . . 0.9300 no
    C32 H32A . . 0.9600 no
    C32 H32B . . 0.9600 no
    C32 H32C . . 0.9600 no
    C33 H33A . . 0.9700 no
    C33 H33B . . 0.9700 no
    C34 H34A . . 0.9600 no
    C34 H34B . . 0.9600 no
    C34 H34C . . 0.9600 no
loop_
    _geom_angle_atom_site_label_1
    _geom_angle_atom_site_label_2
    _geom_angle_atom_site_label_3
    _geom_angle_site_symmetry_1
    _geom_angle_site_symmetry_2
    _geom_angle_site_symmetry_3
    _geom_angle
    _geom_angle_publ_flag
    C3 O2 C16 . . . 117.4(4) no
    C2 O1 H1 . . . 110.00 no
    C10 O4 H4B . . . 109.00 no
    C20 O7 C33 . . . 118.1(4) no
    C19 O5 H5 . . . 109.00 no
    C27 O8 H8 . . . 101(4) no
    N2 N1 C7 . . . 116.8(5) no
    N1 N2 C8 . . . 117.1(5) no
    N1 N2 H2 . . . 120(3) no
    C8 N2 H2 . . . 123(3) no
    N4 N3 C24 . . . 117.5(4) no
    N3 N4 C25 . . . 118.2(4) no
    N3 N4 H4 . . . 127(3) no
    C25 N4 H4 . . . 115(3) no
    C6 C1 C7 . . . 119.3(6) no
    C2 C1 C6 . . . 118.2(5) no
    C2 C1 C7 . . . 122.5(5) no
    O1 C2 C1 . . . 121.4(4) no
    O1 C2 C3 . . . 117.1(4) no
    C1 C2 C3 . . . 121.5(5) no
    O2 C3 C2 . . . 116.4(5) no
    C2 C3 C4 . . . 118.2(6) no
    O2 C3 C4 . . . 125.4(6) no
    C3 C4 C5 . . . 121.4(7) no
    C4 C5 C6 . . . 120.5(7) no
    C1 C6 C5 . . . 120.0(7) no
    N1 C7 C1 . . . 118.9(6) no
    N2 C8 C9 . . . 116.1(5) no
    O3 C8 N2 . . . 120.5(5) no
    O3 C8 C9 . . . 123.3(5) no
    C8 C9 C10 . . . 118.2(5) no
    C8 C9 C14 . . . 123.1(5) no
    C10 C9 C14 . . . 118.7(5) no
    C9 C10 C11 . . . 120.9(6) no
    O4 C10 C9 . . . 121.5(5) no
    O4 C10 C11 . . . 117.5(5) no
    C12 C11 C15 . . . 123.1(6) no
    C10 C11 C15 . . . 118.6(6) no
    C10 C11 C12 . . . 118.3(6) no
    C11 C12 C13 . . . 122.9(7) no
    C12 C13 C14 . . . 119.3(6) no
    C9 C14 C13 . . . 119.8(6) no
    O2 C16 C17 . . . 107.5(5) no
    C3 C4 H4A . . . 119.00 no
    C5 C4 H4A . . . 119.00 no
    C4 C5 H5A . . . 120.00 no
    C6 C5 H5A . . . 120.00 no
    C1 C6 H6 . . . 120.00 no
    C5 C6 H6 . . . 120.00 no
    N1 C7 H7 . . . 121.00 no
    C1 C7 H7 . . . 121.00 no
    C11 C12 H12 . . . 119.00 no
    C13 C12 H12 . . . 119.00 no
    C14 C13 H13 . . . 120.00 no
    C12 C13 H13 . . . 120.00 no
    C13 C14 H14 . . . 120.00 no
    C9 C14 H14 . . . 120.00 no
    C11 C15 H15B . . . 110.00 no
    H15A C15 H15B . . . 110.00 no
    C11 C15 H15A . . . 110.00 no
    H15B C15 H15C . . . 109.00 no
    H15A C15 H15C . . . 109.00 no
    C11 C15 H15C . . . 109.00 no
    C17 C16 H16B . . . 110.00 no
    C17 C16 H16A . . . 110.00 no
    O2 C16 H16A . . . 110.00 no
    O2 C16 H16B . . . 110.00 no
    H16A C16 H16B . . . 109.00 no
    H17B C17 H17C . . . 109.00 no
    H17A C17 H17C . . . 109.00 no
    C16 C17 H17B . . . 110.00 no
    C16 C17 H17A . . . 109.00 no
    H17A C17 H17B . . . 109.00 no
    C16 C17 H17C . . . 110.00 no
    C19 C18 C24 . . . 121.8(5) no
    C23 C18 C24 . . . 119.2(5) no
    C19 C18 C23 . . . 119.0(5) no
    O5 C19 C20 . . . 116.6(4) no
    C18 C19 C20 . . . 120.8(5) no
    O5 C19 C18 . . . 122.6(5) no
    O7 C20 C19 . . . 115.2(5) no
    O7 C20 C21 . . . 125.9(5) no
    C19 C20 C21 . . . 119.0(6) no
    C20 C21 C22 . . . 119.9(6) no
    C21 C22 C23 . . . 121.8(6) no
    C18 C23 C22 . . . 119.5(6) no
    N3 C24 C18 . . . 119.9(4) no
    O6 C25 N4 . . . 119.0(5) no
    O6 C25 C26 . . . 123.0(5) no
    N4 C25 C26 . . . 118.0(5) no
    C27 C26 C31 . . . 117.6(5) no
    C25 C26 C27 . . . 118.1(5) no
    C25 C26 C31 . . . 124.3(5) no
    O8 C27 C28 . . . 116.3(5) no
    C26 C27 C28 . . . 121.7(6) no
    O8 C27 C26 . . . 122.1(5) no
    C27 C28 C29 . . . 117.3(6) no
    C27 C28 C32 . . . 120.4(6) no
    C29 C28 C32 . . . 122.4(6) no
    C28 C29 C30 . . . 123.0(6) no
    C29 C30 C31 . . . 119.0(6) no
    C26 C31 C30 . . . 121.5(6) no
    O7 C33 C34 . . . 107.6(5) no
    C20 C21 H21 . . . 120.00 no
    C22 C21 H21 . . . 120.00 no
    C21 C22 H22 . . . 119.00 no
    C23 C22 H22 . . . 119.00 no
    C18 C23 H23 . . . 120.00 no
    C22 C23 H23 . . . 120.00 no
    N3 C24 H24 . . . 120.00 no
    C18 C24 H24 . . . 120.00 no
    C28 C29 H29 . . . 119.00 no
    C30 C29 H29 . . . 119.00 no
    C29 C30 H30 . . . 120.00 no
    C31 C30 H30 . . . 121.00 no
    C26 C31 H31 . . . 119.00 no
    C30 C31 H31 . . . 119.00 no
    C28 C32 H32A . . . 110.00 no
    C28 C32 H32B . . . 110.00 no
    C28 C32 H32C . . . 109.00 no
    H32A C32 H32B . . . 109.00 no
    H32A C32 H32C . . . 109.00 no
    H32B C32 H32C . . . 109.00 no
    O7 C33 H33A . . . 110.00 no
    O7 C33 H33B . . . 110.00 no
    C34 C33 H33A . . . 110.00 no
    C34 C33 H33B . . . 110.00 no
    H33A C33 H33B . . . 108.00 no
    C33 C34 H34A . . . 109.00 no
    C33 C34 H34B . . . 109.00 no
    C33 C34 H34C . . . 109.00 no
    H34A C34 H34B . . . 110.00 no
    H34A C34 H34C . . . 110.00 no
    H34B C34 H34C . . . 110.00 no
loop_
    _geom_torsion_atom_site_label_1
    _geom_torsion_atom_site_label_2
    _geom_torsion_atom_site_label_3
    _geom_torsion_atom_site_label_4
    _geom_torsion_site_symmetry_1
    _geom_torsion_site_symmetry_2
    _geom_torsion_site_symmetry_3
    _geom_torsion_site_symmetry_4
    _geom_torsion
    _geom_torsion_publ_flag
    C16 O2 C3 C2 . . . . -172.1(5) no
    C16 O2 C3 C4 . . . . 8.5(8) no
    C3 O2 C16 C17 . . . . 172.9(5) no
    C33 O7 C20 C19 . . . . -167.2(5) no
    C33 O7 C20 C21 . . . . 13.5(8) no
    C20 O7 C33 C34 . . . . 179.8(5) no
    C7 N1 N2 C8 . . . . 178.4(5) no
    N2 N1 C7 C1 . . . . 179.0(5) no
    N1 N2 C8 C9 . . . . 178.1(5) no
    N1 N2 C8 O3 . . . . 0.3(8) no
    N4 N3 C24 C18 . . . . 178.0(4) no
    C24 N3 N4 C25 . . . . -179.5(5) no
    N3 N4 C25 O6 . . . . 1.6(8) no
    N3 N4 C25 C26 . . . . -177.8(4) no
    C6 C1 C2 O1 . . . . -179.9(5) no
    C6 C1 C2 C3 . . . . 2.5(8) no
    C7 C1 C2 O1 . . . . 1.8(8) no
    C2 C1 C6 C5 . . . . 1.4(10) no
    C7 C1 C6 C5 . . . . 179.8(6) no
    C7 C1 C2 C3 . . . . -175.9(5) no
    C6 C1 C7 N1 . . . . -177.7(6) no
    C2 C1 C7 N1 . . . . 0.6(8) no
    C1 C2 C3 C4 . . . . -4.2(8) no
    C1 C2 C3 O2 . . . . 176.3(5) no
    O1 C2 C3 O2 . . . . -1.5(7) no
    O1 C2 C3 C4 . . . . 178.0(5) no
    O2 C3 C4 C5 . . . . -178.4(6) no
    C2 C3 C4 C5 . . . . 2.2(10) no
    C3 C4 C5 C6 . . . . 1.6(12) no
    C4 C5 C6 C1 . . . . -3.4(11) no
    O3 C8 C9 C10 . . . . -8.2(9) no
    O3 C8 C9 C14 . . . . 174.3(6) no
    N2 C8 C9 C10 . . . . 174.1(5) no
    N2 C8 C9 C14 . . . . -3.4(9) no
    C10 C9 C14 C13 . . . . -0.1(9) no
    C8 C9 C10 O4 . . . . 4.4(8) no
    C8 C9 C10 C11 . . . . -176.0(5) no
    C14 C9 C10 O4 . . . . -178.0(5) no
    C14 C9 C10 C11 . . . . 1.6(9) no
    C8 C9 C14 C13 . . . . 177.4(6) no
    O4 C10 C11 C12 . . . . 177.9(6) no
    O4 C10 C11 C15 . . . . -0.9(8) no
    C9 C10 C11 C12 . . . . -1.7(9) no
    C9 C10 C11 C15 . . . . 179.5(6) no
    C10 C11 C12 C13 . . . . 0.4(10) no
    C15 C11 C12 C13 . . . . 179.1(7) no
    C11 C12 C13 C14 . . . . 1.1(11) no
    C12 C13 C14 C9 . . . . -1.2(10) no
    C23 C18 C19 O5 . . . . -179.8(5) no
    C23 C18 C19 C20 . . . . -0.2(8) no
    C24 C18 C19 O5 . . . . 2.9(8) no
    C24 C18 C19 C20 . . . . -177.5(5) no
    C19 C18 C23 C22 . . . . -0.5(8) no
    C24 C18 C23 C22 . . . . 176.9(6) no
    C19 C18 C24 N3 . . . . -0.2(8) no
    C23 C18 C24 N3 . . . . -177.6(5) no
    O5 C19 C20 O7 . . . . 0.5(7) no
    O5 C19 C20 C21 . . . . 179.8(5) no
    C18 C19 C20 O7 . . . . -179.1(5) no
    C18 C19 C20 C21 . . . . 0.2(8) no
    O7 C20 C21 C22 . . . . 179.6(6) no
    C19 C20 C21 C22 . . . . 0.4(9) no
    C20 C21 C22 C23 . . . . -1.1(10) no
    C21 C22 C23 C18 . . . . 1.2(10) no
    O6 C25 C26 C27 . . . . -5.2(8) no
    O6 C25 C26 C31 . . . . 175.3(5) no
    N4 C25 C26 C27 . . . . 174.2(5) no
    N4 C25 C26 C31 . . . . -5.3(8) no
    C25 C26 C27 O8 . . . . 0.7(8) no
    C25 C26 C27 C28 . . . . -179.3(5) no
    C31 C26 C27 O8 . . . . -179.8(5) no
    C31 C26 C27 C28 . . . . 0.3(8) no
    C25 C26 C31 C30 . . . . 179.5(6) no
    C27 C26 C31 C30 . . . . 0.0(8) no
    O8 C27 C28 C29 . . . . 179.9(5) no
    O8 C27 C28 C32 . . . . -1.3(8) no
    C26 C27 C28 C29 . . . . -0.2(9) no
    C26 C27 C28 C32 . . . . 178.7(5) no
    C27 C28 C29 C30 . . . . -0.2(10) no
    C32 C28 C29 C30 . . . . -179.0(6) no
    C28 C29 C30 C31 . . . . 0.4(10) no
    C29 C30 C31 C26 . . . . -0.3(9) no
loop_
    _geom_hbond_atom_site_label_D
    _geom_hbond_atom_site_label_H
    _geom_hbond_atom_site_label_A
    _geom_hbond_site_symmetry_A
    _geom_hbond_distance_DH
    _geom_hbond_distance_HA
    _geom_hbond_distance_DA
    _geom_hbond_angle_DHA
    _geom_hbond_publ_flag
    O1 H1 N1 . 0.82 1.84 2.558(5) 145 yes
    O4 H4B O3 . 0.82 1.83 2.549(5) 145 yes
    O5 H5 N3 . 0.82 1.87 2.585(6) 145 yes
    O8 H8 O6 . 0.85(3) 1.75(4) 2.536(6) 152(5) yes
    N2 H2 O5 2_556 0.90(2) 2.22(2) 3.035(6) 150(4) yes
    N2 H2 O7 2_556 0.90(2) 2.52(4) 3.218(6) 134(3) yes
    N4 H4 O1 . 0.90(4) 2.26(3) 3.027(5) 144(5) yes
    C7 H7 O5 2_556 0.93 2.59 3.353(7) 140 yes
    C14 H14 O5 2_556 0.93 2.60 3.516(7) 169 yes
    C24 H24 O1 . 0.93 2.45 3.261(6) 145 yes
    C33 H33A O6 1_455 0.97 2.58 3.420(7) 145 yes
