# Supplementary material for: N′-(3-Eth­oxy-2-hy­droxy­benzyl­idene)-2-hy­droxy-3-methyl­benzohydrazide
Source: Acta Crystallogr Sect E Struct Rep Online. 2012 Jan 21;68(Pt 2):o500. doi: 10.1107/S1600536812002127 (PMC3275245; doi:10.1107/S1600536812002127)
Supplement: Supplementary file 2 [file e-68-0o500-Isup2.hkl]

# 
# h,k,l, Fc-squared, Fo-squared, sigma(Fo-squared) and status flag 
# 
data_I
_shelx_title ' test_0m in P2(1)' 
_shelx_refln_list_code          4 
_shelx_F_calc_maximum      153.50 
_exptl_crystal_F_000       664.00 
_reflns_d_resolution_high  0.7965 
 
loop_ 
 _symmetry_equiv_pos_as_xyz 
 'x, y, z' 
 '-x, y+1/2, -z' 
 
_cell_length_a     7.7661 
_cell_length_b    22.1479 
_cell_length_c     9.7002 
_cell_angle_alpha  90.000 
_cell_angle_beta  100.382 
_cell_angle_gamma  90.000 
 
_shelx_F_squared_multiplier     1.000 
 
loop_ 
 _refln_index_h 
 _refln_index_k 
 _refln_index_l 
 _refln_F_squared_calc 
 _refln_F_squared_meas 
 _refln_F_squared_sigma 
 _refln_observed_status 
   1   0   0       53.27       54.39      4.61 o 
   2   0   0      672.83      685.00     48.51 o 
   3   0   0      560.77      540.44     17.75 o 
   4   0   0      689.43      665.35     23.74 o 
   5   0   0      104.97      100.00     13.37 o 
   6   0   0       10.46        4.84      8.53 o 
   7   0   0       47.21       18.67     11.75 o 
   8   0   0        0.74       -3.92      9.91 o 
   9   0   0       13.97       10.60     14.29 o 
   1   1   0     2745.79     2743.83     65.75 o 
   2   1   0      852.89      868.80     16.73 o 
   3   1   0      881.25      836.35     17.40 o 
   4   1   0      337.57      346.66     10.04 o 
   5   1   0      116.91      124.69      6.74 o 
   6   1   0       42.71       33.20      8.63 o 
   7   1   0       13.43       13.53      7.41 o 
   8   1   0        7.16       -5.72      6.63 o 
   9   1   0        3.62       18.32      9.94 o 
   1   2   0     4253.46     4079.57     96.80 o 
   2   2   0     3466.69     3161.32     77.98 o 
   3   2   0      837.39      833.62     17.28 o 
   4   2   0     1334.15     1374.27     27.46 o 
   5   2   0       52.68       51.12      6.49 o 
   6   2   0        5.16       -1.33      5.15 o 
   7   2   0       28.48       26.67      9.56 o 
   8   2   0       20.32       22.42      9.12 o 
   9   2   0        3.24       12.49      9.36 o 
   1   3   0      946.37      927.44     27.08 o 
   2   3   0     1114.75     1097.57     30.71 o 
   3   3   0      214.17      224.36      7.40 o 
   4   3   0      481.92      487.51     12.33 o 
   5   3   0        1.48        4.11      3.75 o 
   6   3   0        0.72       -1.76      4.50 o 
   7   3   0       11.66       12.47      7.65 o 
   8   3   0        8.33       12.41      9.45 o 
   9   3   0        1.30       28.95     15.56 o 
   0   4   0    14212.15    12730.05    418.98 o 
   1   4   0      665.87      694.94     19.96 o 
   2   4   0      124.27      129.54      7.51 o 
   3   4   0      747.90      676.40     22.96 o 
   4   4   0       99.01      102.14      9.03 o 
   5   4   0        9.54        7.71      5.68 o 
   6   4   0       13.07       19.26      7.03 o 
   7   4   0       14.69       11.33      7.53 o 
   8   4   0       24.98       16.39      9.21 o 
   9   4   0        0.03        0.27      8.80 o 
   1   5   0      141.18      137.56      5.81 o 
   2   5   0      196.06      187.88     19.36 o 
   3   5   0      674.45      639.53     22.31 o 
   4   5   0       86.46       90.00      7.44 o 
   5   5   0       78.35       69.66      9.22 o 
   6   5   0       26.44       34.12      6.80 o 
   7   5   0        0.92       -0.35      6.60 o 
   8   5   0       21.29        7.17     16.13 o 
   9   5   0        0.25        7.02      9.94 o 
   0   6   0       28.14       31.57      5.76 o 
   1   6   0     1485.33     1433.98     31.03 o 
   2   6   0      466.36      454.03     12.44 o 
   3   6   0      288.88      276.88     13.22 o 
   4   6   0       27.38       28.57      5.15 o 
   5   6   0      106.49      112.13      9.21 o 
   6   6   0        0.76       -5.27      4.24 o 
   7   6   0       39.51       38.60     11.00 o 
   8   6   0       98.59      102.11     15.48 o 
   9   6   0        1.34        8.54      9.61 o 
   1   7   0     1477.48     1430.30     39.02 o 
   2   7   0      689.36      653.06     16.84 o 
   3   7   0       47.95       37.46      6.26 o 
   4   7   0      187.23      190.63     15.90 o 
   5   7   0        2.11        5.81      4.42 o 
   6   7   0       44.59       54.72      8.28 o 
   7   7   0       22.40       13.65      8.06 o 
   8   7   0       23.61       36.43     11.15 o 
   9   7   0        1.27        0.74      9.36 o 
   0   8   0     1100.84     1106.22     45.40 o 
   1   8   0      398.38      385.81     14.79 o 
   2   8   0       96.69      117.06      8.69 o 
   3   8   0      153.75      170.02     11.55 o 
   4   8   0      373.35      360.72     17.72 o 
   5   8   0       32.01       35.60      6.49 o 
   6   8   0       46.25       36.89      7.98 o 
   7   8   0       32.05       35.52     11.07 o 
   8   8   0       78.18      115.38     22.59 o 
   9   8   0        0.15       11.73      9.83 o 
   1   9   0      340.95      347.19     14.40 o 
   2   9   0      180.88      184.40     10.96 o 
   3   9   0       70.83       88.99     10.83 o 
   4   9   0      610.12      676.51     26.30 o 
   5   9   0       93.07       90.95     16.82 o 
   6   9   0        0.96       -4.06      4.75 o 
   7   9   0       28.82       30.68      8.03 o 
   8   9   0       19.58       30.76     11.41 o 
   9   9   0        6.78        4.21     14.06 o 
   0  10   0       42.58       39.64      8.53 o 
   1  10   0      143.74      154.48     10.25 o 
   2  10   0       49.19       62.53      7.36 o 
   3  10   0      158.41      169.08     15.56 o 
   4  10   0       31.30       27.93      7.16 o 
   5  10   0      104.73      102.08      9.96 o 
   6  10   0        1.03        4.83      5.76 o 
   7  10   0        9.06        3.72      6.51 o 
   8  10   0        1.38        9.84     10.01 o 
   1  11   0      150.83      155.91     10.53 o 
   2  11   0      128.35      134.05     10.46 o 
   3  11   0       30.52       32.21      6.47 o 
   4  11   0      211.21      214.60     28.23 o 
   5  11   0      295.78      333.59     33.65 o 
   6  11   0       50.80       61.53     14.56 o 
   7  11   0       32.06       30.37      8.02 o 
   8  11   0        7.66       12.02     15.10 o 
   0  12   0     5716.99     6155.42    215.25 o 
   1  12   0      544.88      572.95     21.86 o 
   2  12   0       96.76       93.29      9.41 o 
   3  12   0      127.56      150.46     12.30 o 
   4  12   0      124.14      114.73     11.98 o 
   5  12   0       97.18      101.68     10.61 o 
   6  12   0       96.88       92.63     13.37 o 
   7  12   0       19.58       28.91      7.86 o 
   8  12   0       11.95        6.38     10.02 o 
   1  13   0      205.14      233.67     16.36 o 
   2  13   0       58.71       48.11      7.75 o 
   3  13   0      250.12      235.36     15.54 o 
   4  13   0       77.82       71.02     12.21 o 
   5  13   0       16.14        8.31      6.41 o 
   6  13   0       33.17       28.80     12.55 o 
   7  13   0       43.06       37.92      9.07 o 
   8  13   0        3.22        8.26      9.76 o 
   0  14   0       81.95       80.89     13.60 o 
   1  14   0      508.80      507.83     21.78 o 
   2  14   0       83.15       75.44      9.41 o 
   3  14   0       91.31       79.38     18.09 o 
   4  14   0       14.68       13.01      7.09 o 
   5  14   0        0.50        0.64      5.66 o 
   6  14   0       29.48       32.59     12.20 o 
   7  14   0       28.87       34.10     10.64 o 
   8  14   0        8.97       14.28      8.93 o 
   1  15   0       21.18       25.67      6.30 o 
   2  15   0      102.46       95.95     14.63 o 
   3  15   0       49.27       39.49      8.47 o 
   4  15   0      245.54      228.15     17.09 o 
   5  15   0       11.54        5.83      5.59 o 
   6  15   0        4.39       17.21      7.50 o 
   7  15   0       12.66       11.26      7.79 o 
   8  15   0        4.83        1.68     16.25 o 
   0  16   0        5.76       -0.46      6.22 o 
   1  16   0        1.27        1.77      6.80 o 
   2  16   0        2.71        7.50      5.68 o 
   3  16   0       37.89       40.11     19.36 o 
   4  16   0      124.14      126.81     21.20 o 
   5  16   0       47.07       45.91     13.32 o 
   6  16   0        2.65        8.05      6.83 o 
   7  16   0        0.61        3.72      9.85 o 
   1  17   0        3.19       -2.32      4.92 o 
   2  17   0       71.25       46.75     18.21 o 
   3  17   0       42.67       44.49      9.72 o 
   4  17   0       69.83       73.64     21.20 o 
   5  17   0       16.63       13.48      6.85 o 
   6  17   0        7.52        5.24     11.06 o 
   7  17   0        1.12       14.47     10.65 o 
   1  18   0       66.40       63.71      9.83 o 
   2  18   0       60.27       69.64     16.48 o 
   3  18   0       16.62       18.81     10.26 o 
   4  18   0        6.61        2.00      7.22 o 
   5  18   0        7.26        3.69      8.06 o 
   6  18   0       14.66        6.69      8.80 o 
   7  18   0        6.43       16.41     11.22 o 
   1  19   0       68.78       84.81     27.19 o 
   2  19   0       12.12       18.99      8.07 o 
   3  19   0       10.66        5.13      7.38 o 
   4  19   0       23.56       23.88     13.02 o 
   5  19   0        8.87       22.82     21.55 o 
   6  19   0        0.97        0.63      9.70 o 
   7  19   0        1.88        1.90     10.90 o 
   1  20   0        4.52        5.86      7.19 o 
   2  20   0      117.18      134.04     16.25 o 
   3  20   0       19.22       63.38     18.67 o 
   4  20   0       66.78       51.07     12.26 o 
   5  20   0        0.84        3.05      8.46 o 
   6  20   0        3.99       10.26     10.07 o 
   1  21   0        4.96       -9.91      9.91 o 
   2  21   0       11.71       20.51     12.91 o 
   3  21   0        8.72       19.59     14.29 o 
   4  21   0       34.76       24.79     11.30 o 
   5  21   0       15.04       31.68     11.61 o 
   6  21   0        2.38       13.21     12.52 o 
   1  22   0       74.42       60.38     16.59 o 
   2  22   0       26.70       21.89     13.83 o 
   3  22   0        4.93        4.38     13.14 o 
   4  22   0       10.66       23.13     10.50 o 
   5  22   0       13.44       20.17     11.57 o 
   3  23   0        4.23       -0.16      8.69 o 
   4  23   0       54.96       63.38     14.52 o 
   5  23   0        3.32        9.44     33.07 o 
   3  24   0       10.26       27.66     15.67 o 
   4  24   0       16.11        9.68     14.29 o 
   2  25   0       10.11        2.07     11.98 o 
   3  25   0       10.60       30.88     17.05 o 
   4  25   0        2.59       15.21     14.52 o 
   0  26   0        2.57       17.98     13.60 o 
   1  26   0        8.68       26.50     13.83 o 
   2  26   0        8.01        4.38     12.44 o 
   3  26   0        2.62        6.68     14.06 o 
   1  27   0        3.05       11.06     14.06 o 
   2  27   0        2.27       14.75     13.60 o 
  -9   0   1       13.56       22.59     15.21 o 
  -8   0   1        5.77        9.45     11.75 o 
  -7   0   1        2.07       -2.54      8.07 o 
  -6   0   1       21.30       29.27     11.75 o 
  -5   0   1       33.75       36.88      5.87 o 
  -4   0   1      621.30      660.04     34.11 o 
  -3   0   1     3609.66     3568.02    126.75 o 
  -2   0   1     6102.11     5871.71    138.75 o 
  -1   0   1      897.87      853.63     31.57 o 
   0   0   1     1234.03     1242.19     42.64 o 
   1   0   1     1708.69     1631.72     40.33 o 
   2   0   1      372.04      359.19     12.33 o 
   3   0   1        0.15        3.08      2.82 o 
   4   0   1       69.70       75.83      7.24 o 
   5   0   1       58.93       60.44      7.59 o 
   6   0   1        6.01       -5.76      7.61 o 
   7   0   1        4.21       13.37     10.83 o 
   8   0   1        2.89        5.30     11.98 o 
   9   0   1        0.40        7.37     14.52 o 
  -9   1   1        0.76        6.26      8.83 o 
  -8   1   1        1.54       14.19      8.04 o 
  -7   1   1       16.68        7.67      7.47 o 
  -6   1   1       58.01       51.94      9.76 o 
  -5   1   1      109.39      130.85     14.00 o 
  -4   1   1      181.03      173.70     12.02 o 
  -3   1   1     1542.09     1512.78     42.21 o 
  -2   1   1    23562.65    22838.68    431.19 o 
  -1   1   1     1347.43     1314.62     26.96 o 
   0   1   1     1259.95     1284.36     31.37 o 
   1   1   1       46.63       48.13      2.40 o 
   2   1   1      380.38      355.74      8.71 o 
   3   1   1       34.63       36.12      3.32 o 
   4   1   1      116.02      113.32      6.47 o 
   5   1   1      500.57      518.65     14.37 o 
   6   1   1       20.47       30.57      8.62 o 
   7   1   1        5.65        9.86      7.22 o 
   8   1   1        2.95       10.59      7.89 o 
   9   1   1       11.63       16.79     10.09 o 
  -9   2   1        0.61        2.94      8.13 o 
  -8   2   1       19.98       12.74      7.84 o 
  -7   2   1       31.82       16.22      8.22 o 
  -6   2   1       19.95       24.68      8.18 o 
  -5   2   1      139.16      157.86      9.52 o 
  -4   2   1      213.67      252.35     18.85 o 
  -3   2   1      336.73      350.26     14.50 o 
  -2   2   1    10717.00    10291.08    196.92 o 
  -1   2   1     3463.26     3319.58     65.02 o 
   0   2   1     8079.87     7825.31    148.44 o 
   1   2   1     1936.97     1885.37     36.07 o 
   2   2   1      800.33      801.29     16.19 o 
   3   2   1      158.51      152.45      7.45 o 
   4   2   1       49.29       43.65      4.26 o 
   5   2   1       27.08       26.81      5.41 o 
   6   2   1      112.42      127.20     28.00 o 
   7   2   1        8.05        6.80      7.50 o 
   8   2   1        5.31       -1.76      9.56 o 
   9   2   1        0.24        2.70      8.91 o 
  -9   3   1        4.76        4.41      9.45 o 
  -8   3   1        0.56        1.28     10.83 o 
  -7   3   1       58.14       76.87     12.56 o 
  -6   3   1       23.96       13.47      6.87 o 
  -5   3   1      174.54      138.37     12.56 o 
  -4   3   1     1010.18     1011.78     50.36 o 
  -3   3   1      805.04      831.20     26.48 o 
  -2   3   1     7142.06     7105.78    137.85 o 
  -1   3   1     6385.15     6217.18    119.70 o 
   0   3   1     1125.60     1066.05     22.78 o 
   1   3   1     4168.57     4174.65     70.30 o 
   2   3   1      222.37      218.32      7.64 o 
   3   3   1      703.07      710.86     15.81 o 
   4   3   1       53.29       53.13      5.16 o 
   5   3   1      194.26      180.31     28.43 o 
   6   3   1       35.76       43.61      7.10 o 
   7   3   1        9.66       13.71      7.51 o 
   8   3   1        5.34       14.88      8.80 o 
   9   3   1        2.90       24.04     24.31 o 
  -9   4   1        5.74        5.94      9.79 o 
  -8   4   1       13.92        5.42      7.87 o 
  -7   4   1       24.27       -1.10      6.84 o 
  -6   4   1       73.50       81.99      8.77 o 
  -5   4   1       35.94       50.04      8.72 o 
  -4   4   1      736.73      770.88     27.21 o 
  -3   4   1      253.57      231.81     19.93 o 
  -2   4   1     2736.42     2669.42     55.26 o 
  -1   4   1      465.36      492.98     10.61 o 
   0   4   1      794.67      740.34     21.76 o 
   1   4   1     2942.38     2945.35     50.82 o 
   2   4   1     1198.70     1127.37     22.00 o 
   3   4   1       19.08       19.68      2.77 o 
   4   4   1      177.49      193.57     12.31 o 
   5   4   1      120.05      117.00     12.57 o 
   6   4   1       51.16       49.18     15.61 o 
   7   4   1        7.77        1.82      6.89 o 
   8   4   1        2.67        2.66      8.87 o 
   9   4   1        0.50        4.76     12.21 o 
  -9   5   1        1.69        9.50      9.53 o 
  -8   5   1        8.81        2.17      9.79 o 
  -7   5   1        3.05        6.43      7.74 o 
  -6   5   1        4.10        1.67      4.64 o 
  -5   5   1       74.95       86.11     15.21 o 
  -4   5   1       51.80       69.63      8.55 o 
  -3   5   1      222.38      209.32     11.08 o 
  -2   5   1       52.40       57.39      4.87 o 
  -1   5   1     1966.66     1970.76     35.33 o 
   0   5   1      315.27      297.11      7.58 o 
   1   5   1     1729.32     1684.30     30.80 o 
   2   5   1      135.91      129.00      5.79 o 
   3   5   1       13.08       11.28      2.45 o 
   4   5   1       59.23       54.88      4.51 o 
   5   5   1        0.32       -3.69      3.71 o 
   6   5   1        7.12        8.99      6.84 o 
   7   5   1       17.32       21.75      8.79 o 
   8   5   1        7.22        7.31      8.69 o 
   9   5   1        6.69       18.23     10.84 o 
  -9   6   1        1.27        4.03      9.78 o 
  -8   6   1       40.58       44.45     17.75 o 
  -7   6   1        0.06        0.24      6.73 o 
  -6   6   1        7.09       -0.87      4.78 o 
  -5   6   1        3.32        4.53      5.29 o 
  -4   6   1      207.35      193.84     13.03 o 
  -3   6   1      570.47      551.48     20.36 o 
  -2   6   1      731.06      751.27     17.91 o 
  -1   6   1      944.19      966.06     19.62 o 
   0   6   1      783.00      757.96     15.93 o 
   1   6   1     1157.39     1154.82     22.60 o 
   2   6   1       71.60       73.70      7.30 o 
   3   6   1      204.96      208.90      7.46 o 
   4   6   1       75.82       82.15      8.12 o 
   5   6   1       80.06       77.14      8.26 o 
   6   6   1       99.68      108.55     10.45 o 
   7   6   1       52.94       57.00     11.63 o 
   8   6   1       13.77       13.46      9.28 o 
   9   6   1        1.75        5.13      9.22 o 
  -9   7   1        3.62        8.58     27.77 o 
  -8   7   1       31.37       47.67     12.21 o 
  -7   7   1       13.05       16.91      8.73 o 
  -6   7   1        1.85        1.96      4.74 o 
  -5   7   1       30.60       20.99     19.93 o 
  -4   7   1       22.21       22.85      6.02 o 
  -3   7   1       40.45       40.36      6.33 o 
  -2   7   1       36.60       38.97      3.45 o 
  -1   7   1      808.12      760.22     20.46 o 
   0   7   1     1717.48     1604.30     30.41 o 
   1   7   1      183.68      190.53      6.55 o 
   2   7   1     1074.84     1068.08     22.19 o 
   3   7   1      115.33      114.71      7.47 o 
   4   7   1      123.05      129.54     14.88 o 
   5   7   1       58.11       71.85     11.72 o 
   6   7   1        0.92       -6.10      4.07 o 
   7   7   1        3.11        8.06      7.72 o 
   8   7   1        3.75       13.83      9.03 o 
   9   7   1        2.90        3.86      9.75 o 
  -9   8   1        0.50       18.01     10.99 o 
  -8   8   1       50.40       65.83     25.24 o 
  -7   8   1       18.39       23.70      7.06 o 
  -6   8   1       25.83       32.96      7.11 o 
  -5   8   1       25.79       25.34      7.25 o 
  -4   8   1       49.09       41.33     10.83 o 
  -3   8   1      231.55      224.62     12.46 o 
  -2   8   1      111.09      118.58     10.73 o 
  -1   8   1      449.03      442.89     13.77 o 
   0   8   1      827.96      770.41     19.90 o 
   1   8   1      489.28      479.80     12.22 o 
   2   8   1      139.52      150.54      6.46 o 
   3   8   1       92.46       88.66      5.52 o 
   4   8   1      345.53      324.84     19.91 o 
   5   8   1       14.14       11.23      5.20 o 
   6   8   1        5.58       18.61      6.10 o 
   7   8   1       15.76        6.86      7.00 o 
   8   8   1        3.48        4.37      8.36 o 
   9   8   1        2.61        5.99     10.59 o 
  -9   9   1        2.97       14.87     10.23 o 
  -8   9   1        0.91       -5.37      8.13 o 
  -7   9   1        8.11       20.18      6.87 o 
  -6   9   1       12.25       20.13     10.37 o 
  -5   9   1        7.58        8.15      6.11 o 
  -4   9   1       88.38      101.05     10.76 o 
  -3   9   1      505.54      489.53     13.94 o 
  -2   9   1      372.42      375.58     11.97 o 
  -1   9   1     1841.08     1874.58     42.14 o 
   0   9   1      136.75      139.55     11.33 o 
   1   9   1     1455.47     1444.69     33.19 o 
   2   9   1      342.43      359.45     10.78 o 
   3   9   1       34.97       34.09      4.12 o 
   4   9   1       95.15       89.78      8.36 o 
   5   9   1       50.36       45.70      7.61 o 
   6   9   1       19.70       13.42      5.84 o 
   7   9   1        2.68        8.44      6.37 o 
   8   9   1        0.15       -5.12      8.31 o 
  -9  10   1        4.02        8.21      9.84 o 
  -8  10   1       24.45       27.61     10.83 o 
  -7  10   1        5.70        3.47     10.05 o 
  -6  10   1       17.04       25.25     12.56 o 
  -5  10   1       12.21        5.15      5.70 o 
  -4  10   1       37.49       38.11      7.84 o 
  -3  10   1       56.50       60.60      4.86 o 
  -2  10   1      264.68      270.18     10.63 o 
  -1  10   1      832.47      891.40     23.80 o 
   0  10   1       55.65       68.50      9.90 o 
   1  10   1      829.74      815.70     25.83 o 
   2  10   1      760.81      751.93     18.19 o 
   3  10   1       43.85       38.87      4.45 o 
   4  10   1      118.41      122.55      9.89 o 
   5  10   1      332.42      342.43     16.44 o 
   6  10   1       46.92       53.64      8.99 o 
   7  10   1        5.02        0.73      5.98 o 
   8  10   1        1.84        8.64      8.64 o 
  -8  11   1       16.32       22.56     11.28 o 
  -7  11   1        3.80        5.09      6.56 o 
  -6  11   1       23.24       34.14      9.97 o 
  -5  11   1       22.22       33.17      8.75 o 
  -4  11   1      233.27      231.40     15.98 o 
  -3  11   1      276.10      250.21     23.51 o 
  -2  11   1      504.75      529.83     21.02 o 
  -1  11   1      640.99      659.44     23.29 o 
   0  11   1      560.56      588.47     18.06 o 
   1  11   1      167.42      169.69      8.98 o 
   2  11   1      222.45      224.85      9.08 o 
   3  11   1       29.47       26.07      6.99 o 
   4  11   1        4.52       -3.62      3.95 o 
   5  11   1      278.69      293.64     15.82 o 
   6  11   1       61.49       79.96     10.27 o 
   7  11   1        0.60        1.59      6.27 o 
   8  11   1        0.98        0.70      9.06 o 
  -8  12   1        8.57        7.32      9.69 o 
  -7  12   1       11.06       13.16      7.26 o 
  -6  12   1        8.23        4.55      7.65 o 
  -5  12   1       33.01       20.99      8.99 o 
  -4  12   1       68.89       64.15     16.13 o 
  -3  12   1      160.96      188.92     13.69 o 
  -2  12   1       70.91       79.49      9.04 o 
  -1  12   1      108.18      117.27      9.90 o 
   0  12   1      139.50      146.86      9.17 o 
   1  12   1      150.70      180.00     12.16 o 
   2  12   1       36.12       44.09      5.46 o 
   3  12   1       33.42       32.57      7.05 o 
   4  12   1       83.51       88.74      9.09 o 
   5  12   1       83.96       86.78     10.16 o 
   6  12   1       64.56       47.96      8.63 o 
   7  12   1       14.95       12.45      7.14 o 
   8  12   1        0.53        7.61     14.75 o 
  -8  13   1        4.89       12.43     10.13 o 
  -7  13   1        0.39        4.05      6.55 o 
  -6  13   1        4.56       -2.77     16.82 o 
  -5  13   1      138.61      128.83     14.39 o 
  -4  13   1      423.45      408.23     20.97 o 
  -3  13   1      149.09      160.40     19.93 o 
  -2  13   1      307.01      342.59     38.60 o 
  -1  13   1      451.19      470.29     21.89 o 
   0  13   1       15.16       18.20      6.11 o 
   1  13   1      434.84      420.81     15.09 o 
   2  13   1       48.41       53.10      5.99 o 
   3  13   1       28.98       22.66      7.81 o 
   4  13   1      385.43      379.04     18.34 o 
   5  13   1      221.28      209.55     14.31 o 
   6  13   1       11.87       10.84      6.86 o 
   7  13   1        6.05        2.67      9.11 o 
   8  13   1        3.56       18.90     15.67 o 
  -8  14   1        2.77       19.53      8.89 o 
  -7  14   1        4.66        5.95      6.95 o 
  -6  14   1        5.90       -0.89      7.84 o 
  -5  14   1       70.21       68.64     11.73 o 
  -4  14   1      334.86      322.86     38.26 o 
  -3  14   1       19.31       15.11      6.46 o 
  -2  14   1       99.15      133.08     15.10 o 
  -1  14   1       62.58       85.80     13.02 o 
   0  14   1      480.94      470.00     40.45 o 
   1  14   1        9.03       13.22      5.09 o 
   2  14   1      126.78      121.72      8.00 o 
   3  14   1       40.47       28.77      5.90 o 
   4  14   1       43.18       43.99      7.82 o 
   5  14   1      490.56      457.43     20.76 o 
   6  14   1       26.77       32.71     10.04 o 
   7  14   1        3.71        6.86     14.17 o 
   8  14   1        0.31        2.54      9.21 o 
  -8  15   1       12.27       22.38      9.28 o 
  -7  15   1       12.61        5.46      7.00 o 
  -6  15   1       25.72       39.24     23.16 o 
  -5  15   1        9.21        3.18      7.24 o 
  -4  15   1      365.70      341.06     21.32 o 
  -3  15   1       75.87       69.91     15.44 o 
  -2  15   1      100.86       96.69      8.07 o 
  -1  15   1       10.80        6.90      5.21 o 
   0  15   1       74.93       84.08     16.25 o 
   1  15   1       93.44       93.54     12.56 o 
   2  15   1      115.83      127.76     21.91 o 
   3  15   1       69.88       68.20      8.56 o 
   4  15   1       42.78       42.03      8.60 o 
   5  15   1      127.06      127.64     16.37 o 
   6  15   1       14.46       27.99     10.19 o 
   7  15   1        2.36        3.35      9.41 o 
  -7  16   1        1.12        6.13      7.75 o 
  -6  16   1       44.11       52.62     23.05 o 
  -5  16   1        6.63       14.97      8.36 o 
  -4  16   1      253.06      240.25     18.51 o 
  -3  16   1       53.00       60.09     24.08 o 
  -2  16   1      121.84      119.17     14.67 o 
  -1  16   1       25.46       25.99      7.22 o 
   0  16   1       38.09       32.73     11.98 o 
   1  16   1       47.46       47.95      8.07 o 
   2  16   1       21.82       17.64      5.70 o 
   3  16   1       62.29       57.92      8.19 o 
   4  16   1       17.59       11.57      7.90 o 
   5  16   1       65.94       71.24     16.13 o 
   6  16   1       17.52       19.59      9.45 o 
   7  16   1        2.71        1.04     10.10 o 
  -7  17   1        4.45        7.52     12.35 o 
  -6  17   1        1.94        6.77      7.37 o 
  -5  17   1        7.48        9.46      8.30 o 
  -4  17   1       31.24       21.86      8.69 o 
  -3  17   1      140.20      149.40     14.75 o 
  -2  17   1      204.03      202.31     21.32 o 
  -1  17   1       39.67       47.56      8.87 o 
   0  17   1       52.02       40.79     13.14 o 
   1  17   1        4.11       15.65      6.73 o 
   2  17   1       43.64       26.22      9.08 o 
   3  17   1       10.87        8.33      6.87 o 
   4  17   1       40.02       47.95     11.39 o 
   5  17   1       14.76        7.14      9.11 o 
   6  17   1        3.94       12.44     10.27 o 
   7  17   1        2.98        9.55     15.21 o 
  -7  18   1        9.07       26.80     14.54 o 
  -6  18   1       10.41       18.48      8.85 o 
  -5  18   1        4.41        1.97      8.22 o 
  -4  18   1       18.24       25.85      9.41 o 
  -3  18   1      197.38      169.12     15.85 o 
  -2  18   1      177.65      172.29     45.98 o 
  -1  18   1       15.41       10.31      5.18 o 
   0  18   1       20.51       31.80     13.37 o 
   1  18   1        3.09        4.26      6.56 o 
   2  18   1       23.65        9.41      8.06 o 
   3  18   1       51.93       79.93     18.21 o 
   4  18   1       15.26       -0.61      7.18 o 
   5  18   1       18.17       17.96      9.78 o 
   6  18   1       31.67       17.92     17.05 o 
   7  18   1       26.02       36.30     13.36 o 
  -7  19   1        1.51        2.00     10.33 o 
  -6  19   1        4.24       15.28      9.14 o 
  -5  19   1        2.12        2.38      8.13 o 
  -4  19   1        0.34        9.19      9.33 o 
  -3  19   1      155.43      136.99     15.18 o 
  -2  19   1       19.63       10.61      7.15 o 
  -1  19   1       36.38       32.02      8.36 o 
   0  19   1       46.96       16.82     10.60 o 
   1  19   1      154.27      137.97     15.35 o 
   2  19   1       14.44       23.15      9.04 o 
   3  19   1       21.08       29.71     10.07 o 
   4  19   1       41.33       67.10     13.55 o 
   5  19   1        5.67       18.35     10.75 o 
   6  19   1        6.13       17.11     10.83 o 
  -6  20   1        4.12        2.24     10.95 o 
  -5  20   1        8.08       24.37     10.52 o 
  -4  20   1        2.38       -0.90      8.14 o 
  -3  20   1      124.71      127.58     15.05 o 
  -2  20   1       43.32       57.35     11.58 o 
  -1  20   1       65.62       61.34     10.51 o 
   0  20   1       60.31       58.31     15.21 o 
   1  20   1       41.00       39.05     10.67 o 
   2  20   1        3.58       17.80      8.85 o 
   3  20   1       65.96       50.35     11.89 o 
   4  20   1      135.04      144.21     19.06 o 
   5  20   1        1.77       18.16     10.34 o 
   6  20   1        1.26       17.61     16.36 o 
  -6  21   1        1.97       19.27     11.70 o 
  -5  21   1       18.42       -3.69     13.83 o 
  -4  21   1       12.17       10.68      9.45 o 
  -3  21   1       27.37       34.57     13.14 o 
  -2  21   1       12.08       13.37     10.60 o 
  -1  21   1       44.86       27.64     13.83 o 
   0  21   1       88.47      107.86     19.36 o 
   1  21   1       63.91       53.52     19.82 o 
   2  21   1       17.78       10.51      8.63 o 
   3  21   1       96.52      111.13     17.28 o 
   4  21   1       27.04       17.26     10.01 o 
   5  21   1        2.95        2.50     10.01 o 
   6  21   1        2.62        0.88     25.58 o 
  -2  22   1       12.59       12.21     11.52 o 
  -1  22   1      125.70      110.62     19.36 o 
   0  22   1        4.24       17.28     11.52 o 
   1  22   1       72.13       62.71     12.52 o 
   2  22   1        8.58        7.78      8.63 o 
   3  22   1       32.08       19.69     10.65 o 
   4  22   1       22.86       17.64     10.52 o 
   5  22   1        6.74       -2.90     13.02 o 
  -5  23   1        3.40       24.43     14.52 o 
  -1  23   1       23.37       16.36     11.52 o 
   0  23   1       83.04      108.77     14.71 o 
   1  23   1       31.97       33.88     10.65 o 
   2  23   1        1.67        4.84      8.75 o 
   3  23   1        4.35       17.25     13.14 o 
   4  23   1       15.76       12.15     10.83 o 
   5  23   1        2.24       17.90     12.27 o 
   0  24   1       80.61       83.47     27.31 o 
   1  24   1       14.21       14.61     17.28 o 
   2  24   1       15.24       34.23     11.56 o 
   3  24   1       12.43       15.06     20.86 o 
   4  24   1       12.77        7.61     11.30 o 
   0  25   1       12.56       28.35     14.98 o 
   1  25   1        3.33       13.60     13.14 o 
   2  25   1        2.69       11.85     12.91 o 
   3  25   1        7.04       30.82     12.68 o 
   0  26   1        4.79       27.66     15.90 o 
   1  26   1        0.71       10.14     11.75 o 
   2  26   1        1.09        3.23     14.75 o 
   3  26   1        1.99        9.91     14.75 o 
   1  27   1        4.69       25.58     16.13 o 
   2  27   1        8.13       32.96     17.05 o 
  -9   0   2        0.07        5.76     12.68 o 
  -8   0   2        3.59        1.84     10.60 o 
  -7   0   2        0.65        3.23     10.37 o 
  -6   0   2        0.04       -8.07      7.37 o 
  -5   0   2       67.48       87.11     14.75 o 
  -4   0   2       43.30       50.93     11.06 o 
  -3   0   2      110.63      114.63      7.64 o 
  -2   0   2      259.42      258.45     10.16 o 
  -1   0   2     1528.71     1410.99     35.85 o 
   0   0   2      539.99      523.19     15.24 o 
   1   0   2      189.05      192.07      8.31 o 
   2   0   2       54.57       42.17      4.69 o 
   3   0   2      192.68      184.17     10.95 o 
   4   0   2      214.00      208.26     12.07 o 
   5   0   2       11.26        5.21      5.37 o 
   6   0   2       10.35       25.12     12.21 o 
   7   0   2        5.92       -0.23      8.53 o 
   8   0   2        0.25      -10.37      9.91 o 
   9   0   2        1.63        7.37     13.14 o 
  -9   1   2        0.42       -7.69      7.58 o 
  -8   1   2       14.30        6.61      8.10 o 
  -7   1   2       51.90       40.33     10.10 o 
  -6   1   2       26.00       26.29      9.33 o 
  -5   1   2      125.95      152.16     16.13 o 
  -4   1   2     2387.55     2230.49    109.47 o 
  -3   1   2      347.69      345.46      9.57 o 
  -2   1   2      169.49      170.93      5.56 o 
  -1   1   2      604.42      616.72     12.46 o 
   0   1   2     3173.21     3070.68     60.49 o 
   1   1   2    22086.19    20626.64    336.64 o 
   2   1   2      203.08      197.85      6.52 o 
   3   1   2      541.48      541.81     18.10 o 
   4   1   2      741.71      762.23     18.24 o 
   5   1   2      630.16      658.53     21.29 o 
   6   1   2       34.12       38.00      9.28 o 
   7   1   2        3.38        8.06      7.31 o 
   8   1   2        1.24        2.56      8.27 o 
   9   1   2        4.06        6.07     10.03 o 
  -9   2   2        1.05       11.15      9.18 o 
  -8   2   2        7.60       -3.17      7.09 o 
  -7   2   2       46.29       47.93     14.86 o 
  -6   2   2       23.30       28.81      8.31 o 
  -5   2   2       82.70       75.66     12.56 o 
  -4   2   2     1488.31     1328.97     40.58 o 
  -3   2   2     1553.27     1532.28     29.39 o 
  -2   2   2      873.12      880.25     17.66 o 
  -1   2   2      659.18      652.76     13.17 o 
   0   2   2     1598.81     1544.40     32.41 o 
   1   2   2     7505.37     7378.08    122.65 o 
   2   2   2       44.60       40.25      3.43 o 
   3   2   2      248.07      251.32      8.24 o 
   4   2   2        6.77       10.84      3.26 o 
   5   2   2        6.47        6.72      3.55 o 
   6   2   2       16.14       17.38      7.24 o 
   7   2   2        5.49        5.77      7.42 o 
   8   2   2        0.12       12.48      8.78 o 
   9   2   2        0.23       10.31     10.02 o 
  -9   3   2        1.65       -1.31      8.88 o 
  -8   3   2        8.86       -4.42      7.31 o 
  -7   3   2       78.96      104.72     14.40 o 
  -6   3   2      115.73       88.57     16.13 o 
  -5   3   2       50.67       58.01      9.68 o 
  -4   3   2     1439.61     1428.22     43.10 o 
  -3   3   2     1454.34     1418.98     27.59 o 
  -2   3   2     1178.92     1242.13     26.58 o 
  -1   3   2      260.25      253.56      6.61 o 
   0   3   2     1458.57     1385.27     29.87 o 
   1   3   2    13338.27    12947.72    212.94 o 
   2   3   2      676.54      687.00     22.55 o 
   3   3   2      552.11      543.91     14.27 o 
   4   3   2      171.72      173.55      7.79 o 
   5   3   2       48.89       58.92      9.31 o 
   6   3   2        9.13        2.05      4.81 o 
   7   3   2        5.11        9.05      8.07 o 
   8   3   2        3.14       12.55     11.29 o 
   9   3   2        1.56        4.02     11.52 o 
  -9   4   2        0.48        2.83      9.51 o 
  -8   4   2        9.13       13.75      8.29 o 
  -7   4   2      110.45      127.63     15.04 o 
  -6   4   2      174.85      186.58     15.89 o 
  -5   4   2      231.74      250.20     27.19 o 
  -4   4   2     1240.95     1203.87     37.81 o 
  -3   4   2      976.19      958.15     24.56 o 
  -2   4   2      143.06      152.73      6.24 o 
  -1   4   2     1987.97     1955.61     34.97 o 
   0   4   2     1440.08     1432.26     31.28 o 
   1   4   2     4379.25     4332.43     73.86 o 
   2   4   2      309.88      315.22      8.83 o 
   3   4   2      265.35      247.58      8.40 o 
   4   4   2      418.93      433.12     12.61 o 
   5   4   2       17.64       15.55      8.99 o 
   6   4   2        8.00       18.64      6.37 o 
   7   4   2        3.03        0.18      7.00 o 
   8   4   2        0.03       -4.09     11.98 o 
   9   4   2        0.49       28.41     11.49 o 
  -9   5   2        1.01       16.64     10.63 o 
  -8   5   2        9.76        1.94     19.82 o 
  -7   5   2      307.47      283.58     21.00 o 
  -6   5   2       27.83       13.74      7.41 o 
  -5   5   2       63.94       67.77      9.70 o 
  -4   5   2      805.28      741.23     26.80 o 
  -3   5   2      168.66      168.03      8.97 o 
  -2   5   2       33.30       36.00      2.98 o 
  -1   5   2      928.39      912.37     18.29 o 
   0   5   2      287.56      297.91     14.05 o 
   1   5   2      919.19      893.97     18.19 o 
   2   5   2      469.71      470.98     12.03 o 
   3   5   2      254.47      266.80     10.98 o 
   4   5   2      159.50      172.55      7.93 o 
   5   5   2       24.97       20.40      9.32 o 
   6   5   2        9.99        8.75      5.18 o 
   7   5   2        2.98        9.64      7.89 o 
   8   5   2        1.90       -0.90      8.53 o 
   9   5   2        9.54       22.57     11.15 o 
  -9   6   2        1.14        3.74      9.27 o 
  -8   6   2        2.46       -0.90      7.97 o 
  -7   6   2       94.93       91.65     13.60 o 
  -6   6   2       89.80       81.78     19.01 o 
  -5   6   2       38.66       32.21      7.41 o 
  -4   6   2      150.49      170.87     12.39 o 
  -3   6   2     2983.53     3258.21     69.13 o 
  -2   6   2     1390.30     1328.05     26.03 o 
  -1   6   2      783.31      768.01     16.28 o 
   0   6   2      208.00      216.57      8.41 o 
   1   6   2      489.64      477.66     11.37 o 
   2   6   2      301.92      309.89      9.16 o 
   3   6   2       39.68       41.13      4.07 o 
   4   6   2      399.71      408.00     12.34 o 
   5   6   2       45.73       41.74      6.96 o 
   6   6   2       31.41       21.13      9.25 o 
   7   6   2        3.06        6.36      7.38 o 
   8   6   2        1.24        3.30      8.47 o 
  -9   7   2        2.08       -0.35     10.03 o 
  -8   7   2        3.79        6.56      8.55 o 
  -7   7   2      121.31      135.62     16.12 o 
  -6   7   2       14.90       18.26      8.17 o 
  -5   7   2       24.75       27.54      7.82 o 
  -4   7   2      354.55      354.31     17.44 o 
  -3   7   2     1303.32     1449.04     35.36 o 
  -2   7   2      264.18      255.23      7.93 o 
  -1   7   2      461.88      470.68     12.24 o 
   0   7   2     1089.60     1039.77     25.50 o 
   1   7   2      227.47      228.77     10.18 o 
   2   7   2      330.87      307.93     14.07 o 
   3   7   2      111.50      112.88      8.65 o 
   4   7   2      328.26      355.79     14.47 o 
   5   7   2       93.64       79.83      8.66 o 
   6   7   2       54.67       63.84     13.91 o 
   7   7   2        2.48       13.38      8.08 o 
   8   7   2        4.43       11.01      9.11 o 
  -9   8   2        2.91        0.49      9.61 o 
  -8   8   2       16.93        9.32      9.04 o 
  -7   8   2        5.68       23.39      9.45 o 
  -6   8   2       20.78       41.65     11.06 o 
  -5   8   2      121.02      137.17     13.71 o 
  -4   8   2      253.21      267.39     16.13 o 
  -3   8   2     2276.34     2408.10     45.05 o 
  -2   8   2       52.18       58.10      4.29 o 
  -1   8   2      294.79      284.69      8.66 o 
   0   8   2      484.50      492.18     15.24 o 
   1   8   2       20.43       22.12      4.66 o 
   2   8   2       97.28       93.91      5.79 o 
   3   8   2       49.06       54.59      6.88 o 
   4   8   2       87.22       73.33      7.50 o 
   5   8   2       27.01       23.35      8.89 o 
   6   8   2       40.68       53.44      8.63 o 
   7   8   2        2.65       -1.61      6.79 o 
   8   8   2       10.77       10.37      9.60 o 
  -9   9   2        2.26       13.18     10.63 o 
  -8   9   2        7.09       -3.83      7.80 o 
  -7   9   2       21.51        6.74      8.63 o 
  -6   9   2       46.31       38.03     10.01 o 
  -5   9   2       67.03       68.20     10.49 o 
  -4   9   2       77.09       94.86     10.51 o 
  -3   9   2       97.39      120.92     10.57 o 
  -2   9   2       94.90      101.25      6.52 o 
  -1   9   2      263.56      263.82      8.61 o 
   0   9   2      123.88      128.21      7.92 o 
   1   9   2     1005.58      997.19     21.58 o 
   2   9   2      200.15      203.47      8.04 o 
   3   9   2       31.58       29.67      4.22 o 
   4   9   2       56.81       51.02      7.07 o 
   5   9   2       70.95       56.43     14.22 o 
   6   9   2       75.36       88.10     10.25 o 
   7   9   2       11.11        8.43      6.65 o 
   8   9   2        3.02       11.06     12.68 o 
  -9  10   2        0.31        7.72     10.23 o 
  -8  10   2       11.96        9.07      9.09 o 
  -7  10   2        3.87        7.64      8.25 o 
  -6  10   2        2.28       -1.37      6.40 o 
  -5  10   2       19.14       22.06      7.51 o 
  -4  10   2      128.95      123.18     11.81 o 
  -3  10   2      144.00      164.06      7.76 o 
  -2  10   2      156.72      159.65      7.32 o 
  -1  10   2      711.16      677.87     16.50 o 
   0  10   2       67.61       71.76      6.65 o 
   1  10   2      365.72      386.60     11.25 o 
   2  10   2      151.95      152.84      7.49 o 
   3  10   2      122.57      107.88      6.86 o 
   4  10   2       14.01       10.84      5.21 o 
   5  10   2      203.48      199.33     13.17 o 
   6  10   2       20.83       19.76     10.96 o 
   7  10   2        1.98        5.44      6.26 o 
   8  10   2        6.40        6.22     15.21 o 
  -8  11   2        0.45       17.40      9.85 o 
  -7  11   2        6.12       11.92      8.85 o 
  -6  11   2       10.87        3.35     12.44 o 
  -5  11   2       43.25       31.05      9.02 o 
  -4  11   2       23.60       31.69     11.98 o 
  -3  11   2       32.79       36.02     11.41 o 
  -2  11   2       24.24       23.38      3.82 o 
  -1  11   2      641.70      633.67     16.20 o 
   0  11   2      336.12      329.27     25.19 o 
   1  11   2      611.72      640.94     18.52 o 
   2  11   2      220.07      208.43      8.78 o 
   3  11   2        2.61        2.66      3.13 o 
   4  11   2       34.87       31.97      6.45 o 
   5  11   2        1.93        5.94      8.14 o 
   6  11   2        7.97       14.59      6.79 o 
   7  11   2        2.10       15.19      8.83 o 
   8  11   2        0.40        1.84     11.52 o 
  -8  12   2        1.77        1.50      9.55 o 
  -7  12   2        4.33        1.30      7.68 o 
  -6  12   2        3.26       11.39      7.80 o 
  -5  12   2       29.77       27.18      8.22 o 
  -4  12   2       25.19       32.34      7.98 o 
  -3  12   2       57.09       63.78      9.68 o 
  -2  12   2      239.60      245.18     16.70 o 
  -1  12   2      169.71      176.15      8.24 o 
   0  12   2       74.13       78.35      8.48 o 
   1  12   2      115.15      131.48      7.31 o 
   2  12   2       21.04       24.64      4.10 o 
   3  12   2      120.57      129.80      8.03 o 
   4  12   2       14.93       12.28      6.26 o 
   5  12   2      280.28      283.80     16.97 o 
   6  12   2        6.46       -4.77      7.05 o 
   7  12   2        2.40       13.93      8.87 o 
   8  12   2        4.10       23.51     15.67 o 
  -8  13   2        5.36        8.37     10.07 o 
  -7  13   2        2.22       -1.03      7.97 o 
  -6  13   2        4.98       -2.43      6.48 o 
  -5  13   2       27.35       19.28      7.65 o 
  -4  13   2      405.15      383.73     45.86 o 
  -3  13   2       69.94       70.18     17.28 o 
  -2  13   2       37.83       38.20      4.91 o 
  -1  13   2       64.86       58.28      7.06 o 
   0  13   2      143.96      138.66     10.23 o 
   1  13   2      145.95      163.99      8.25 o 
   2  13   2       96.54       97.90      6.99 o 
   3  13   2       95.52       94.31      9.63 o 
   4  13   2       78.49       60.66     22.24 o 
   5  13   2       17.33       16.23      8.55 o 
   6  13   2       21.64       23.39     18.78 o 
   7  13   2        0.83        5.42      8.83 o 
   8  13   2        0.48      -11.06     11.29 o 
  -8  14   2        7.09       16.10     10.72 o 
  -7  14   2        4.84        8.80     16.59 o 
  -6  14   2        4.36       -4.70     13.14 o 
  -5  14   2       95.96       82.87     12.75 o 
  -4  14   2      233.17      208.05     16.70 o 
  -3  14   2      112.75      121.90     18.55 o 
  -2  14   2       94.55      109.44      8.31 o 
  -1  14   2       83.93       86.40      6.77 o 
   0  14   2       92.89       96.56      8.83 o 
   1  14   2       34.66       39.59      5.19 o 
   2  14   2      235.21      232.38     13.52 o 
   3  14   2      292.95      320.97     25.12 o 
   4  14   2       28.14       26.62      9.61 o 
   5  14   2      106.69      105.23     15.55 o 
   6  14   2       14.82       17.94     10.23 o 
   7  14   2        3.89        9.89      9.50 o 
  -8  15   2        4.80       15.24      8.59 o 
  -7  15   2        2.20        3.19      8.69 o 
  -6  15   2        6.65        7.32      8.25 o 
  -5  15   2       13.79       15.30      8.07 o 
  -4  15   2       70.60       80.56     12.22 o 
  -3  15   2       15.11        4.54     10.37 o 
  -2  15   2       72.43       72.25      7.90 o 
  -1  15   2       97.08       98.80      7.50 o 
   0  15   2        6.27        5.38      4.51 o 
   1  15   2      266.68      300.83     18.67 o 
   2  15   2      115.62      108.68     13.12 o 
   3  15   2      500.87      485.68     25.75 o 
   4  15   2       59.54       74.26     13.52 o 
   5  15   2       14.45       31.26     10.99 o 
   6  15   2        0.95        3.43      8.55 o 
   7  15   2        3.05       17.44     11.87 o 
  -7  16   2        6.21       13.43     12.21 o 
  -6  16   2       20.22       35.11     11.07 o 
  -5  16   2       29.90       27.91      9.91 o 
  -4  16   2       20.28       10.70      7.38 o 
  -3  16   2      140.21      163.36     15.23 o 
  -2  16   2       29.89       33.85      6.19 o 
  -1  16   2       54.21       54.88      7.25 o 
   0  16   2       97.49       96.01      9.82 o 
   1  16   2      283.48      305.96     16.31 o 
   2  16   2      202.57      192.20     13.38 o 
   3  16   2      166.59      204.33     18.87 o 
   4  16   2       71.43       69.29     13.52 o 
   5  16   2       48.89       57.63     16.94 o 
   6  16   2        5.32       21.83     11.75 o 
   7  16   2        5.40       -4.30      9.45 o 
  -7  17   2       12.51       13.36     10.35 o 
  -6  17   2        3.10        9.55      9.03 o 
  -5  17   2        9.40       23.68      9.80 o 
  -4  17   2       15.99        8.07      8.14 o 
  -3  17   2       57.50       60.73     11.64 o 
  -2  17   2      155.09      175.58     15.07 o 
  -1  17   2       11.20        5.32      5.78 o 
   0  17   2      194.68      170.89     12.63 o 
   1  17   2       47.55       58.91      8.76 o 
   2  17   2       70.94       83.91     10.21 o 
   3  17   2      229.35      306.87     43.21 o 
   4  17   2       47.57       43.25     11.57 o 
   5  17   2       59.01       62.04     13.69 o 
   6  17   2       14.46       16.13     17.28 o 
   7  17   2        1.02       -3.34     16.59 o 
  -7  18   2       12.04        1.92     11.14 o 
  -6  18   2        4.89       20.04     10.18 o 
  -5  18   2        6.62       18.68      9.69 o 
  -4  18   2        0.47        3.92      7.02 o 
  -3  18   2      538.23      511.64     25.42 o 
  -2  18   2       59.34       42.64     13.37 o 
  -1  18   2       53.76       50.14     24.54 o 
   0  18   2       22.66       40.37     11.29 o 
   1  18   2       81.43       92.31     13.38 o 
   2  18   2       16.24       24.16      9.51 o 
   3  18   2       65.38       59.85     12.29 o 
   4  18   2       47.23       58.10     20.40 o 
   5  18   2       26.88       28.57     11.46 o 
   6  18   2       20.59       19.21     11.14 o 
  -7  19   2        0.21        2.12     11.32 o 
  -6  19   2        5.53        5.10     13.25 o 
  -5  19   2        3.18       -0.90      7.74 o 
  -4  19   2       19.52       33.19     13.83 o 
  -3  19   2        2.71       17.52     11.29 o 
  -2  19   2       64.39       65.22     16.13 o 
  -1  19   2       22.06       33.86      8.83 o 
   0  19   2        4.18        1.80      8.99 o 
   1  19   2        6.53        4.44      7.53 o 
   2  19   2       40.26       41.23     11.08 o 
   3  19   2       34.29       41.29     12.19 o 
   4  19   2       32.59       21.91     17.63 o 
   5  19   2       12.49       13.41     10.53 o 
   6  19   2       10.10        9.92     10.41 o 
  -6  20   2        1.56        0.00     13.14 o 
  -5  20   2        3.45       -7.61     11.06 o 
  -4  20   2       11.76       14.52     11.75 o 
  -3  20   2      127.76      122.38     21.66 o 
  -2  20   2       50.63       33.19     12.91 o 
  -1  20   2        4.05        2.48      6.79 o 
   0  20   2       10.16       11.52     10.83 o 
   1  20   2       13.32        4.98      8.53 o 
   2  20   2       52.07       70.55     14.15 o 
   3  20   2       44.35       65.27     13.83 o 
   4  20   2       21.84       16.33     10.17 o 
   5  20   2        6.57       -0.40      9.55 o 
   6  20   2        0.61       14.99     11.24 o 
  -6  21   2        0.09      -10.60     12.44 o 
  -5  21   2        1.31        7.37     12.91 o 
  -4  21   2        0.08        5.30     12.44 o 
  -3  21   2      162.00      166.85     24.89 o 
  -2  21   2       14.68       13.37     11.06 o 
  -1  21   2        1.57        9.23      7.24 o 
   0  21   2       54.09       86.42     18.21 o 
   1  21   2       13.55       22.11      9.18 o 
   2  21   2        1.59        2.74     11.64 o 
   3  21   2       17.06        4.46      9.55 o 
   4  21   2       14.86       16.58     10.46 o 
   5  21   2       23.22       27.81     12.30 o 
  -5  22   2        1.08       -6.91     11.98 o 
  -4  22   2       17.47       56.46     17.52 o 
  -3  22   2       14.42       -1.84     11.29 o 
  -2  22   2       12.67        6.91     11.06 o 
  -1  22   2       37.97       43.10     14.29 o 
   0  22   2       43.89       38.03     14.52 o 
   1  22   2       20.37       37.08     11.75 o 
   2  22   2       17.02       17.10      9.58 o 
   3  22   2       19.44       19.07     10.49 o 
   4  22   2       16.16        2.11     10.26 o 
   5  22   2       37.68       64.57     15.62 o 
  -4  23   2       14.36       11.52     13.37 o 
  -3  23   2        2.63       -0.23      9.91 o 
  -2  23   2       22.44       38.49     15.67 o 
  -1  23   2        2.66        6.45     11.29 o 
   0  23   2       16.64       31.54     11.87 o 
   1  23   2       49.34       42.08     12.40 o 
   2  23   2       27.66       25.19     22.12 o 
   3  23   2        4.03       -1.45      9.61 o 
   4  23   2        6.44       28.29     17.75 o 
  -3  24   2        6.86       26.50     15.90 o 
  -2  24   2       26.64       43.10     16.82 o 
  -1  24   2        8.23       16.13     13.14 o 
   0  24   2        9.78       25.26     10.95 o 
   1  24   2        5.87       15.46     10.26 o 
   2  24   2        4.96        0.63      8.80 o 
   3  24   2        1.37        5.22     10.13 o 
   4  24   2        2.09       -4.29     10.37 o 
  -2  25   2        3.66        4.61     13.37 o 
  -1  25   2        2.39       -9.22     10.83 o 
   0  25   2        8.57       12.22      8.80 o 
   1  25   2        2.00       -0.48      8.96 o 
   2  25   2        2.25       10.40     10.75 o 
   3  25   2        1.82       -3.69     10.02 o 
  -1  26   2        2.53       -0.46     12.68 o 
   0  26   2       17.35       26.27     14.52 o 
   1  26   2       17.16       -0.23     13.14 o 
   2  26   2        2.84       18.78     11.41 o 
   1  27   2        4.64       35.03     18.21 o 
  -9   0   3        1.10       -2.30     11.06 o 
  -8   0   3        0.95        1.38     11.52 o 
  -7   0   3        5.42       14.06     11.75 o 
  -6   0   3      275.96      256.50     25.81 o 
  -5   0   3       23.84       43.79     11.75 o 
  -4   0   3      113.54      122.52     13.37 o 
  -3   0   3       60.94       57.17      7.26 o 
  -2   0   3      715.27      718.55     21.99 o 
  -1   0   3       37.74       61.30      6.91 o 
   0   0   3     5433.77     5309.77    126.70 o 
   1   0   3       27.01       25.90      4.40 o 
   2   0   3       27.63       40.44      5.29 o 
   3   0   3        1.52       -0.92      3.10 o 
   4   0   3        0.31        5.51      4.61 o 
   5   0   3       35.97       44.85      8.53 o 
   6   0   3       48.87       27.19     11.52 o 
   7   0   3        5.93       18.44     11.52 o 
   8   0   3        0.07       -0.46     11.06 o 
  -9   1   3        2.56        6.58      9.24 o 
  -8   1   3        9.17       12.07      9.10 o 
  -7   1   3        6.07        7.19      7.02 o 
  -6   1   3      214.31      187.49     40.33 o 
  -5   1   3       33.45       40.98      9.79 o 
  -4   1   3       23.35       26.19      3.72 o 
  -3   1   3       42.19       37.94      4.09 o 
  -2   1   3       79.49       80.25      4.34 o 
  -1   1   3      357.37      359.05     10.18 o 
   0   1   3      201.69      213.79      8.24 o 
   1   1   3     3384.79     3365.67     58.68 o 
   2   1   3       82.58       86.33      4.97 o 
   3   1   3        8.96        8.18      2.79 o 
   4   1   3       74.20       73.01      9.91 o 
   5   1   3       13.62        2.05      3.61 o 
   6   1   3        1.91        6.40      6.60 o 
   7   1   3        2.37        3.81     12.33 o 
   8   1   3        2.65       -3.43      8.29 o 
  -9   2   3        0.17        5.18      9.45 o 
  -8   2   3        1.87       -2.37      6.92 o 
  -7   2   3        0.48        1.90      6.92 o 
  -6   2   3       79.82       60.41     11.08 o 
  -5   2   3       62.33       55.93     16.71 o 
  -4   2   3       24.27       25.38      7.32 o 
  -3   2   3       93.01       91.66     10.48 o 
  -2   2   3     1353.33     1358.63     26.24 o 
  -1   2   3     1001.78     1023.50     20.06 o 
   0   2   3       50.73       40.29      8.76 o 
   1   2   3     3896.54     3788.01     65.61 o 
   2   2   3       56.58       65.82      5.49 o 
   3   2   3       43.69       53.84      4.71 o 
   4   2   3      116.31      136.32      9.05 o 
   5   2   3       17.24       23.09      5.65 o 
   6   2   3       44.08       30.40      7.17 o 
   7   2   3        1.12       -3.53     11.75 o 
   8   2   3        0.09        4.72      8.80 o 
  -9   3   3        1.68       19.17     10.51 o 
  -8   3   3        3.35       12.89      8.96 o 
  -7   3   3       82.17       80.60     23.28 o 
  -6   3   3      185.20      214.46     17.27 o 
  -5   3   3       31.54       35.88      7.80 o 
  -4   3   3       86.06       83.85      7.02 o 
  -3   3   3      196.38      203.73     14.24 o 
  -2   3   3      691.76      725.77     15.83 o 
  -1   3   3      200.20      206.13      6.23 o 
   0   3   3      281.38      286.35      9.79 o 
   1   3   3       92.32       92.26      4.58 o 
   2   3   3      635.49      678.57     15.70 o 
   3   3   3      227.03      209.77      9.85 o 
   4   3   3      184.71      188.72      8.71 o 
   5   3   3        6.71        8.57      4.83 o 
   6   3   3       25.64       31.85      7.03 o 
   7   3   3        2.33       -5.49      9.91 o 
   8   3   3        1.18        8.19      8.88 o 
  -9   4   3        3.31        9.28      9.58 o 
  -8   4   3        6.10       -3.39      7.40 o 
  -7   4   3      105.78       94.24     18.32 o 
  -6   4   3       75.06       65.50     15.21 o 
  -5   4   3      231.36      232.87     16.13 o 
  -4   4   3       58.13       61.86      4.76 o 
  -3   4   3     1670.80     1788.63     34.35 o 
  -2   4   3      511.25      521.98     12.50 o 
  -1   4   3      382.98      398.54      9.80 o 
   0   4   3     1040.16      988.54     23.96 o 
   1   4   3      195.61      207.84      8.51 o 
   2   4   3      484.66      491.92     12.67 o 
   3   4   3      347.35      359.45     11.08 o 
   4   4   3       17.63       22.66      4.15 o 
   5   4   3        4.10        1.37      4.29 o 
   6   4   3       38.64       27.47     12.27 o 
   7   4   3        0.59        0.77      7.07 o 
   8   4   3        0.91        8.89     16.25 o 
  -9   5   3        3.58       -5.67      8.53 o 
  -8   5   3       10.36       15.37     16.48 o 
  -7   5   3      158.17      123.15     15.23 o 
  -6   5   3      118.48      112.70     13.69 o 
  -5   5   3       69.75       57.92      9.52 o 
  -4   5   3      369.17      388.80     14.79 o 
  -3   5   3     1055.24     1116.09     23.40 o 
  -2   5   3       69.27       76.56      4.79 o 
  -1   5   3       77.03       81.27      5.37 o 
   0   5   3      422.12      439.12     13.53 o 
   1   5   3      368.57      375.85     10.21 o 
   2   5   3     2683.46     2695.86     56.74 o 
   3   5   3      429.48      419.53     12.31 o 
   4   5   3       74.19       81.91      6.33 o 
   5   5   3        5.43        9.25      6.18 o 
   6   5   3        4.46        3.21      5.35 o 
   7   5   3        2.70        5.62      8.06 o 
   8   5   3        3.98        9.64     10.10 o 
  -9   6   3        6.07        6.85      9.88 o 
  -8   6   3        4.46        8.03      8.53 o 
  -7   6   3       25.62       27.10      9.15 o 
  -6   6   3      119.09      131.71     14.42 o 
  -5   6   3      333.19      392.05     46.44 o 
  -4   6   3        3.72        1.43      3.67 o 
  -3   6   3      371.83      386.80     10.81 o 
  -2   6   3      483.28      484.37     19.22 o 
  -1   6   3      177.74      166.97      7.48 o 
   0   6   3      484.66      479.30     14.78 o 
   1   6   3      852.59      864.42     22.74 o 
   2   6   3     1493.67     1550.05     30.82 o 
   3   6   3      189.70      211.53      8.61 o 
   4   6   3       35.88       37.39      6.82 o 
   5   6   3        8.80        6.55      4.70 o 
   6   6   3        8.03        8.94      5.91 o 
   7   6   3       19.56       19.61      9.34 o 
   8   6   3        2.58       -2.77     12.68 o 
  -9   7   3        0.66       -4.38      8.62 o 
  -8   7   3        4.78       -7.28      7.36 o 
  -7   7   3       79.29       45.17     24.08 o 
  -6   7   3      100.61       92.37     12.73 o 
  -5   7   3        2.41        4.68      5.61 o 
  -4   7   3      243.84      252.30     21.33 o 
  -3   7   3       47.82       48.27      4.00 o 
  -2   7   3        1.69        0.75      2.48 o 
  -1   7   3       19.38       21.94      2.78 o 
   0   7   3      309.37      303.53     12.82 o 
   1   7   3      138.29      136.36     13.51 o 
   2   7   3     1871.06     2012.80     38.78 o 
   3   7   3       43.94       47.42      6.75 o 
   4   7   3       78.81       72.02     11.74 o 
   5   7   3        8.83        7.35      6.47 o 
   6   7   3       57.12       74.64     10.75 o 
   7   7   3        1.53        5.20      6.49 o 
   8   7   3        1.74       13.83     13.83 o 
  -9   8   3        0.45       10.47     11.06 o 
  -8   8   3       15.23       16.92      9.86 o 
  -7   8   3        0.93       10.55      8.63 o 
  -6   8   3       76.70       92.84     13.68 o 
  -5   8   3      218.32      172.23     14.55 o 
  -4   8   3        8.27        9.27      4.57 o 
  -3   8   3       75.49       76.25      5.14 o 
  -2   8   3       69.16       74.95      5.08 o 
  -1   8   3      255.63      262.71      8.26 o 
   0   8   3       61.94       56.85      5.85 o 
   1   8   3      535.16      522.63     16.82 o 
   2   8   3      255.87      252.68     15.16 o 
   3   8   3      296.44      298.43     12.61 o 
   4   8   3       17.78       31.23      7.25 o 
   5   8   3       27.85       31.06      6.82 o 
   6   8   3       91.69       93.75     10.60 o 
   7   8   3        1.84        5.80      8.52 o 
   8   8   3        8.64        1.38     12.91 o 
  -9   9   3        3.01        0.49     10.50 o 
  -8   9   3        3.20        7.84     10.60 o 
  -7   9   3       42.73       34.21     10.72 o 
  -6   9   3       15.23       15.90      7.82 o 
  -5   9   3        2.46       11.31      6.75 o 
  -4   9   3       26.48       20.55      5.59 o 
  -3   9   3      112.53      113.77      6.32 o 
  -2   9   3      246.17      235.71      8.68 o 
  -1   9   3        3.12        0.22      2.12 o 
   0   9   3      219.27      226.99     10.88 o 
   1   9   3      241.41      247.13      9.87 o 
   2   9   3      129.88      124.66     12.57 o 
   3   9   3       84.87       85.57      6.44 o 
   4   9   3       40.76       47.15      7.07 o 
   5   9   3       24.06       21.42     13.37 o 
   6   9   3       60.18      101.64     14.48 o 
   7   9   3        2.66       -1.79      8.30 o 
   8   9   3        3.75        2.77     14.75 o 
  -9  10   3        0.79        3.31     13.60 o 
  -8  10   3        4.02        0.26     11.64 o 
  -7  10   3        9.40        1.25     13.02 o 
  -6  10   3        5.14        6.48      7.45 o 
  -5  10   3        6.64        2.29      8.76 o 
  -4  10   3       28.26       18.84      7.51 o 
  -3  10   3      158.01      169.10      7.74 o 
  -2  10   3       27.16       32.50      5.49 o 
  -1  10   3       37.94       41.93      4.17 o 
   0  10   3      117.34      102.54     12.93 o 
   1  10   3       92.54       95.91      5.16 o 
   2  10   3       50.24       48.93      4.68 o 
   3  10   3        3.21        2.46      3.20 o 
   4  10   3       29.02       20.44      8.14 o 
   5  10   3        2.80       -4.97      5.28 o 
   6  10   3      107.23      100.78     14.71 o 
   7  10   3       11.67        7.08      9.12 o 
   8  10   3        4.12       -4.84     13.60 o 
  -8  11   3        2.12       -1.53      9.21 o 
  -7  11   3        6.96        3.64     17.52 o 
  -6  11   3        2.18        1.95      7.08 o 
  -5  11   3       56.52       54.64     16.82 o 
  -4  11   3       56.62       53.50      7.83 o 
  -3  11   3       64.41       65.66      7.63 o 
  -2  11   3       11.23        8.62      3.15 o 
  -1  11   3       28.06       28.28      3.77 o 
   0  11   3      259.07      245.81     13.25 o 
   1  11   3      278.81      276.92     12.90 o 
   2  11   3       22.29       20.55      5.22 o 
   3  11   3       48.57       44.86      6.81 o 
   4  11   3       42.20       46.74     10.26 o 
   5  11   3       25.12       15.98     10.72 o 
   6  11   3       46.92       41.35     10.99 o 
   7  11   3        2.08        2.75      8.69 o 
   8  11   3        0.14       11.75     14.75 o 
  -8  12   3        0.46       -0.26      9.32 o 
  -7  12   3        8.55        6.00     11.98 o 
  -6  12   3       39.01       32.37      9.80 o 
  -5  12   3       29.91       39.80      9.48 o 
  -4  12   3        2.60        2.45      5.02 o 
  -3  12   3      139.15      144.60     11.93 o 
  -2  12   3      123.47      123.23      7.41 o 
  -1  12   3       28.33       32.56      4.24 o 
   0  12   3      220.04      226.90     13.93 o 
   1  12   3      148.56      140.91     10.31 o 
   2  12   3       32.97       39.72      6.37 o 
   3  12   3       20.86       21.95      5.62 o 
   4  12   3       11.44        4.46      6.86 o 
   5  12   3       15.95       17.96      9.12 o 
   6  12   3       24.14       16.86      8.72 o 
   7  12   3        1.07        7.52      9.32 o 
  -8  13   3        0.23       -1.44      9.36 o 
  -7  13   3        3.22        7.74      9.12 o 
  -6  13   3       47.37       40.03     10.79 o 
  -5  13   3       20.21       21.25      8.46 o 
  -4  13   3       26.12       18.52     17.52 o 
  -3  13   3       28.74       30.63      6.51 o 
  -2  13   3       45.78       42.40      6.82 o 
  -1  13   3       32.97       31.70     12.30 o 
   0  13   3      133.09      127.07      9.77 o 
   1  13   3      219.93      212.20     12.64 o 
   2  13   3       61.81       67.62      8.30 o 
   3  13   3       34.64       29.94      8.69 o 
   4  13   3       12.09       10.86      7.51 o 
   5  13   3        6.16        5.02      7.41 o 
   6  13   3       20.59       21.00     10.01 o 
   7  13   3        0.64       -7.86      9.04 o 
  -8  14   3        4.09        1.61     11.52 o 
  -7  14   3        9.10       14.06     10.11 o 
  -6  14   3        1.85        1.46      7.58 o 
  -5  14   3       28.52       20.89     10.83 o 
  -4  14   3       41.83       66.38     13.83 o 
  -3  14   3      147.20      150.15     11.62 o 
  -2  14   3      364.34      340.41     20.80 o 
  -1  14   3      145.96      147.60     10.55 o 
   0  14   3      350.73      328.37     18.95 o 
   1  14   3      222.15      231.69     18.02 o 
   2  14   3        4.26       -0.84      4.25 o 
   3  14   3       21.17       26.66      9.10 o 
   4  14   3       43.41       50.09     11.57 o 
   5  14   3       33.24       29.49     10.58 o 
   6  14   3        2.86       -1.96      8.56 o 
   7  14   3        1.63        4.28      8.95 o 
  -8  15   3        2.16       -4.94     10.10 o 
  -7  15   3        4.56       18.30     10.63 o 
  -6  15   3        9.59        3.71     14.29 o 
  -5  15   3       71.04       80.21     13.12 o 
  -4  15   3       91.56      101.83     38.83 o 
  -3  15   3      171.94      157.33     16.24 o 
  -2  15   3      308.63      290.77     14.21 o 
  -1  15   3      103.42      101.07      9.52 o 
   0  15   3      167.70      175.37     12.25 o 
   1  15   3      115.41      114.50     16.18 o 
   2  15   3       66.07       64.24      8.85 o 
   3  15   3       69.94       56.37     16.36 o 
   4  15   3       68.16       52.89     25.01 o 
   5  15   3        1.00       -8.02      7.09 o 
   6  15   3        7.68       -0.96      8.01 o 
   7  15   3        3.77        8.91     10.63 o 
  -7  16   3        9.83       22.13     10.89 o 
  -6  16   3        4.33        4.21      8.62 o 
  -5  16   3       11.93        2.77      7.99 o 
  -4  16   3      118.32      112.47     20.51 o 
  -3  16   3      123.61      140.12     22.12 o 
  -2  16   3      477.50      444.68     40.22 o 
  -1  16   3       98.45       98.07     13.83 o 
   0  16   3       19.36       15.67      9.78 o 
   1  16   3      284.22      308.43     16.86 o 
   2  16   3      119.38      134.14     16.03 o 
   3  16   3      123.36      167.39     42.98 o 
   4  16   3       22.42       35.60     11.41 o 
   5  16   3        2.82       -7.29      7.78 o 
   6  16   3        0.87        5.01      9.85 o 
   7  16   3        2.92        7.56     18.21 o 
  -7  17   3        8.50       -0.06     14.06 o 
  -6  17   3        0.29       -8.07     11.52 o 
  -5  17   3       48.90       35.72     14.52 o 
  -4  17   3       83.46       74.90     17.98 o 
  -3  17   3      359.92      379.57     33.65 o 
  -2  17   3       93.10      109.65     14.49 o 
  -1  17   3      209.98      213.12     13.89 o 
   0  17   3       68.47       64.75     13.20 o 
   1  17   3      393.81      369.39     22.66 o 
   2  17   3      396.30      402.84     20.27 o 
   3  17   3       95.79      116.94     16.20 o 
   4  17   3       39.54       26.24     16.94 o 
   5  17   3        4.70       -0.08      8.73 o 
   6  17   3       16.63       10.53      9.92 o 
  -7  18   3       10.10        1.38     14.29 o 
  -6  18   3        4.26       -2.07     11.75 o 
  -5  18   3       22.84        9.68     12.44 o 
  -4  18   3       44.21       62.46     18.21 o 
  -3  18   3      176.75      179.30     24.89 o 
  -2  18   3       79.31      126.52     21.66 o 
  -1  18   3      201.44      232.96     29.43 o 
   0  18   3       27.17       20.42      6.75 o 
   1  18   3      237.61      252.56     20.15 o 
   2  18   3       16.39       17.21      8.80 o 
   3  18   3       70.96       65.64     12.87 o 
   4  18   3       16.65       14.82     22.93 o 
   5  18   3        6.76        7.29      9.04 o 
   6  18   3        2.16        5.64     10.43 o 
  -7  19   3        9.37       39.87     19.13 o 
  -6  19   3        4.35       16.59     14.29 o 
  -5  19   3       24.12       13.60     14.52 o 
  -4  19   3       22.23       14.52     11.98 o 
  -3  19   3       68.40       84.12     18.67 o 
  -2  19   3      194.19      191.05     25.12 o 
  -1  19   3       45.65       33.41      7.72 o 
   0  19   3       60.29       60.90      9.96 o 
   1  19   3      126.30      116.48     12.43 o 
   2  19   3      193.61      193.43     19.46 o 
   3  19   3       94.69       96.64     15.81 o 
   4  19   3       12.56        0.69      8.55 o 
   5  19   3       18.71       17.88     11.02 o 
   6  19   3        8.59        9.39     12.91 o 
  -6  20   3        0.20        8.99     14.52 o 
  -5  20   3       12.15       -3.00     11.29 o 
  -4  20   3       11.72      -13.14      8.76 o 
  -3  20   3       17.97       16.59     12.68 o 
  -2  20   3       35.72       25.12     12.68 o 
  -1  20   3       48.42       39.40     10.01 o 
   0  20   3       13.40        7.58     10.03 o 
   1  20   3       48.94       29.55     12.65 o 
   2  20   3       42.45       27.00     24.20 o 
   3  20   3       25.62       22.87     26.50 o 
   4  20   3       11.12       14.24     10.51 o 
   5  20   3        9.27       16.54     12.33 o 
  -6  21   3        0.78       -9.68     12.44 o 
  -5  21   3       14.18       -2.77     11.75 o 
  -4  21   3        3.70       -3.23     11.75 o 
  -3  21   3       13.37       41.71     16.13 o 
  -2  21   3       46.26       59.23     17.52 o 
  -1  21   3        7.24       13.30      8.53 o 
   0  21   3        5.05       20.05     11.98 o 
   1  21   3       30.65       39.19     11.12 o 
   2  21   3       37.73       36.23     11.90 o 
   3  21   3       10.52       12.33      9.83 o 
   4  21   3       22.13       34.30     12.80 o 
   5  21   3        3.68        6.83     10.73 o 
  -5  22   3        3.88       17.05     14.75 o 
  -4  22   3       26.49       74.21     19.82 o 
  -3  22   3       16.11       26.04     14.29 o 
  -2  22   3        2.18       11.98     11.06 o 
  -1  22   3       21.70       32.73     15.21 o 
   0  22   3        6.91       10.14      9.91 o 
   1  22   3        6.44        2.63      8.86 o 
   2  22   3       15.75       23.07     10.59 o 
   3  22   3        1.87       -7.38      9.45 o 
   4  22   3        7.08       -2.29     10.13 o 
  -5  23   3        1.50      -17.28     11.98 o 
  -4  23   3        7.42        8.76     13.60 o 
  -3  23   3        9.26        0.46     10.37 o 
  -2  23   3        4.40       21.20     14.06 o 
  -1  23   3        6.95       14.75     11.75 o 
   0  23   3        5.89        8.07     11.52 o 
   1  23   3        9.73        7.84      8.85 o 
   2  23   3        8.90        2.61      8.85 o 
   3  23   3        3.67        7.48     10.63 o 
   4  23   3       34.04       39.17     14.20 o 
  -4  24   3        0.26       18.44     15.21 o 
  -3  24   3        0.45        2.54     13.60 o 
  -2  24   3       10.09       10.83     11.75 o 
  -1  24   3        5.73       28.12     14.29 o 
   0  24   3       17.59       19.62      9.63 o 
   1  24   3        4.55        5.51      9.36 o 
   2  24   3        0.26        1.30      9.56 o 
   3  24   3        2.41       10.55     11.00 o 
  -3  25   3        4.39      -16.59     11.06 o 
  -2  25   3        2.47        6.68     13.37 o 
  -1  25   3       19.37       15.44     14.29 o 
   0  25   3        7.03       14.01     22.47 o 
   1  25   3        5.75        1.53     10.02 o 
   2  25   3        3.62       19.83     12.01 o 
   3  25   3        7.34       42.63     14.50 o 
  -2  26   3        2.14       14.52     14.98 o 
  -1  26   3        3.04       11.98     14.98 o 
   0  26   3        2.19       28.12     15.44 o 
   1  26   3       18.31       14.52     15.21 o 
   2  26   3        1.92        4.39     11.01 o 
  -9   0   4        8.35       30.42     16.36 o 
  -8   0   4       11.13       21.89     12.68 o 
  -7   0   4       12.54        4.61     10.37 o 
  -6   0   4      348.52      352.61     30.65 o 
  -5   0   4        9.66       10.54      5.41 o 
  -4   0   4       14.27       17.43      5.31 o 
  -3   0   4       54.53       54.43      6.46 o 
  -2   0   4      119.29      123.68     13.83 o 
  -1   0   4       22.45       20.44     11.75 o 
   0   0   4        0.26       -4.39      3.11 o 
   1   0   4      119.33      114.81      8.23 o 
   2   0   4      204.91      185.24     23.62 o 
   3   0   4       12.38        4.97      7.95 o 
   4   0   4        0.58        2.32      4.93 o 
   5   0   4        0.50       -4.54      5.37 o 
   6   0   4      108.13       83.66     18.44 o 
   7   0   4        0.03        9.22     12.21 o 
   8   0   4        0.69       27.43     15.90 o 
  -9   1   4       12.91       16.45     11.09 o 
  -8   1   4       12.58        3.34      8.53 o 
  -7   1   4        1.49       -3.81      7.08 o 
  -6   1   4      275.09      322.88     29.96 o 
  -5   1   4      213.97      239.66     12.42 o 
  -4   1   4       38.22       31.86      4.62 o 
  -3   1   4      109.11      111.13      8.36 o 
  -2   1   4      492.45      475.35     12.11 o 
  -1   1   4      133.64      141.98      6.35 o 
   0   1   4      182.69      179.41      6.52 o 
   1   1   4       15.80       12.74      2.86 o 
   2   1   4      318.59      323.46     10.16 o 
   3   1   4       81.71       95.45      6.39 o 
   4   1   4        0.39       -3.30      3.00 o 
   5   1   4       71.52       65.37      6.89 o 
   6   1   4        3.06       -7.76      6.63 o 
   7   1   4        6.40        1.17      8.29 o 
   8   1   4       15.32       26.80     11.64 o 
  -9   2   4        3.52        2.99      9.43 o 
  -8   2   4        6.50       13.36      9.61 o 
  -7   2   4       23.47        8.64      7.50 o 
  -6   2   4      358.06      367.85     22.32 o 
  -5   2   4      143.02      153.95     15.92 o 
  -4   2   4       50.40       58.70      5.22 o 
  -3   2   4       20.11       21.19      3.36 o 
  -2   2   4      522.31      504.52     14.94 o 
  -1   2   4      139.69      140.34      5.74 o 
   0   2   4      462.96      446.28     13.68 o 
   1   2   4      521.60      530.90     13.30 o 
   2   2   4      866.62      829.87     19.09 o 
   3   2   4       55.28       53.27      5.78 o 
   4   2   4       10.20       10.50      4.75 o 
   5   2   4       25.81       34.74      5.66 o 
   6   2   4       21.73       25.20      6.99 o 
   7   2   4        3.64       11.38      8.22 o 
   8   2   4        1.10       34.23     12.59 o 
  -9   3   4        3.33       -8.04      8.69 o 
  -8   3   4        3.18       -1.42      7.87 o 
  -7   3   4       44.79       51.08     25.47 o 
  -6   3   4      145.92      139.71     14.83 o 
  -5   3   4       59.35       52.34      9.72 o 
  -4   3   4        6.66        8.81      3.09 o 
  -3   3   4       82.58       91.44      5.65 o 
  -2   3   4     1339.59     1353.17     27.04 o 
  -1   3   4     1029.66     1017.46     22.02 o 
   0   3   4     1334.37     1350.26     26.51 o 
   1   3   4      175.32      188.12      7.29 o 
   2   3   4     1042.17     1068.54     23.19 o 
   3   3   4       63.21       67.15      5.71 o 
   4   3   4       27.22       31.34      4.87 o 
   5   3   4       11.94       16.94      6.05 o 
   6   3   4       25.21       34.00      8.77 o 
   7   3   4        2.83       16.71      9.13 o 
   8   3   4       12.98       32.96     17.98 o 
  -9   4   4        1.93        5.53     10.14 o 
  -8   4   4       35.23       25.02     19.01 o 
  -7   4   4       13.00        8.89      8.31 o 
  -6   4   4      283.69      285.02     46.21 o 
  -5   4   4       34.07       39.66      6.91 o 
  -4   4   4       10.86        9.58      3.24 o 
  -3   4   4      627.30      626.51     15.60 o 
  -2   4   4       27.01       31.18      3.58 o 
  -1   4   4       43.79       57.17      8.19 o 
   0   4   4     1920.03     1991.31     44.16 o 
   1   4   4      330.71      369.83     12.86 o 
   2   4   4     3425.91     3348.61     60.70 o 
   3   4   4       47.00       54.65      8.76 o 
   4   4   4       20.87       18.81      4.31 o 
   5   4   4       18.88       19.42      5.91 o 
   6   4   4       28.65       28.90      8.07 o 
   7   4   4        8.23       15.67     14.06 o 
   8   4   4        5.89       10.14     14.29 o 
  -9   5   4        0.48        9.90      9.94 o 
  -8   5   4        4.78        8.53      8.31 o 
  -7   5   4       46.41       57.32     11.89 o 
  -6   5   4      126.42      121.57     19.13 o 
  -5   5   4       66.48       62.78      8.16 o 
  -4   5   4      141.03      133.42      7.08 o 
  -3   5   4      246.21      260.92      9.08 o 
  -2   5   4     3395.04     3483.74     62.15 o 
  -1   5   4       94.99      122.80     12.04 o 
   0   5   4      122.11      136.28      8.20 o 
   1   5   4     2134.28     2164.53     40.54 o 
   2   5   4     1137.29     1141.24     24.61 o 
   3   5   4       25.07       22.24      5.62 o 
   4   5   4        0.29        0.60      3.36 o 
   5   5   4       20.60       21.97      6.32 o 
   6   5   4        3.08        1.79      5.38 o 
   7   5   4       26.54       36.87     16.13 o 
   8   5   4       11.80       31.80     17.28 o 
  -9   6   4        0.82        5.02      9.85 o 
  -8   6   4       17.71       20.75      9.60 o 
  -7   6   4       68.61       66.21     12.12 o 
  -6   6   4       29.28       50.94     10.60 o 
  -5   6   4       38.99       53.34      7.82 o 
  -4   6   4       31.51       27.89      5.64 o 
  -3   6   4      103.44      113.21      7.70 o 
  -2   6   4       72.39       82.20      6.82 o 
  -1   6   4      450.90      420.49     10.88 o 
   0   6   4     1647.11     1682.32     52.65 o 
   1   6   4      352.83      375.20     13.70 o 
   2   6   4     1144.95     1118.51     24.35 o 
   3   6   4        3.48        3.71      3.63 o 
   4   6   4       33.64       37.35      5.35 o 
   5   6   4        0.76       -0.20      4.96 o 
   6   6   4       18.75       28.27      9.65 o 
   7   6   4       15.05       10.83     13.14 o 
   8   6   4        5.49        7.61     14.98 o 
  -9   7   4        5.69       10.28     12.91 o 
  -8   7   4       14.58        6.34      9.08 o 
  -7   7   4       16.24       19.05      9.04 o 
  -6   7   4       28.85       22.89     18.32 o 
  -5   7   4        3.15        1.32      4.83 o 
  -4   7   4       33.67       32.45      6.18 o 
  -3   7   4       17.32       20.78      3.99 o 
  -2   7   4     1085.06     1177.87     27.98 o 
  -1   7   4      793.51      783.49     17.46 o 
   0   7   4      813.89      811.95     22.85 o 
   1   7   4        4.65        7.11      4.72 o 
   2   7   4      304.63      306.21     10.17 o 
   3   7   4      119.20      107.00      7.07 o 
   4   7   4        1.70       -2.98      4.46 o 
   5   7   4       22.41       19.21      8.76 o 
   6   7   4        7.43       15.18      8.64 o 
   7   7   4       29.23       25.38     10.19 o 
   8   7   4        0.42       -4.61     13.37 o 
  -9   8   4        2.10        6.85     19.93 o 
  -8   8   4       13.67        9.13      9.51 o 
  -7   8   4        3.47       17.52      8.42 o 
  -6   8   4       48.46       58.10     11.05 o 
  -5   8   4        0.04       -0.06      4.19 o 
  -4   8   4       14.59       10.65      5.04 o 
  -3   8   4       26.01       35.81      4.26 o 
  -2   8   4        2.72       -0.27      2.51 o 
  -1   8   4      109.93      112.79      8.12 o 
   0   8   4      755.28      765.52     22.36 o 
   1   8   4       43.99       56.10      6.58 o 
   2   8   4      493.56      483.20     18.27 o 
   3   8   4       32.65       37.95     10.56 o 
   4   8   4        6.57        9.41      4.89 o 
   5   8   4        4.88        0.13      6.68 o 
   6   8   4       18.64       14.04      8.47 o 
   7   8   4        0.33       15.11     10.07 o 
   8   8   4        1.62      -10.14     13.14 o 
  -9   9   4        0.84        4.08     10.25 o 
  -8   9   4        6.50        7.05      9.04 o 
  -7   9   4       39.66       55.63     16.36 o 
  -6   9   4        4.09       16.59      8.47 o 
  -5   9   4      141.07      139.44     12.39 o 
  -4   9   4       11.76       23.05      5.92 o 
  -3   9   4      160.40      154.25      7.61 o 
  -2   9   4      350.33      374.51     11.42 o 
  -1   9   4      170.26      164.95      9.66 o 
   0   9   4       20.90       25.67     10.57 o 
   1   9   4      169.51      161.99     10.34 o 
   2   9   4       70.22       76.78      9.24 o 
   3   9   4      101.80       94.53      8.91 o 
   4   9   4       11.69       -0.98      6.00 o 
   5   9   4       17.52        0.87      7.25 o 
   6   9   4       22.30       18.46     10.26 o 
   7   9   4        3.43       11.95     17.40 o 
  -8  10   4        2.74        7.37     14.63 o 
  -7  10   4        7.11       -0.30      8.18 o 
  -6  10   4       28.56       30.43      9.61 o 
  -5  10   4       16.05       12.70      6.18 o 
  -4  10   4       61.18       61.42      8.23 o 
  -3  10   4        3.12       -1.91      2.93 o 
  -2  10   4       60.03       63.66      5.82 o 
  -1  10   4      132.44      134.42     13.51 o 
   0  10   4       52.60       56.95      6.86 o 
   1  10   4       39.90       42.95     12.53 o 
   2  10   4       83.93       92.63      8.77 o 
   3  10   4        1.31       -3.55      3.90 o 
   4  10   4       22.01       23.74      9.36 o 
   5  10   4       20.27       17.72      8.63 o 
   6  10   4       10.46       12.98      9.34 o 
   7  10   4        8.79       10.19      9.74 o 
  -8  11   4        1.62       -0.54     12.79 o 
  -7  11   4        5.83        8.31     20.40 o 
  -6  11   4       27.02       14.90      8.06 o 
  -5  11   4        5.72       -0.15      5.69 o 
  -4  11   4       16.20       17.99      5.66 o 
  -3  11   4      125.89      110.89      9.36 o 
  -2  11   4       18.86       15.50      4.56 o 
  -1  11   4       10.40        5.42      3.90 o 
   0  11   4      174.79      156.86     13.82 o 
   1  11   4       58.08       65.03      9.03 o 
   2  11   4       29.34       25.87      7.29 o 
   3  11   4       50.25       60.66      8.20 o 
   4  11   4        1.09       -3.06      7.26 o 
   5  11   4       43.39       30.38     10.18 o 
   6  11   4       59.99       41.02     11.73 o 
   7  11   4        1.97        3.03      9.19 o 
  -8  12   4        0.11        9.83     10.07 o 
  -7  12   4        4.30        2.91      8.40 o 
  -6  12   4       22.03       12.76      8.64 o 
  -5  12   4        6.30        3.18      6.68 o 
  -4  12   4       17.06       19.78      6.02 o 
  -3  12   4       25.81       33.83      8.36 o 
  -2  12   4       54.42       54.34      6.91 o 
  -1  12   4      182.53      180.14     11.08 o 
   0  12   4        7.87        1.27      3.61 o 
   1  12   4      124.95      123.34     10.11 o 
   2  12   4       87.95       97.91      9.61 o 
   3  12   4       24.27       22.04      6.31 o 
   4  12   4       16.09        3.57      8.76 o 
   5  12   4        2.03        2.49      7.73 o 
   6  12   4        5.51       -3.47      7.64 o 
   7  12   4        1.51        4.35      9.43 o 
  -8  13   4        0.86       -1.84      9.61 o 
  -7  13   4        2.21        1.62     10.83 o 
  -6  13   4        8.79       17.70      8.29 o 
  -5  13   4       45.54       45.56     15.21 o 
  -4  13   4        2.03        3.34      6.36 o 
  -3  13   4       93.95       80.07     12.73 o 
  -2  13   4       33.30       32.80      6.34 o 
  -1  13   4       10.31       10.15      4.91 o 
   0  13   4       69.35       61.65      7.80 o 
   1  13   4       69.84       64.44      8.39 o 
   2  13   4       44.33       61.25      8.76 o 
   3  13   4        4.54        7.26      7.36 o 
   4  13   4        5.72       20.75      8.96 o 
   5  13   4        1.54       10.77      8.36 o 
   6  13   4       38.25       37.79     11.40 o 
   7  13   4        1.62       -5.79      9.21 o 
  -8  14   4        7.32       21.51     12.21 o 
  -7  14   4        0.26        2.43      9.79 o 
  -6  14   4       13.24        7.09      8.71 o 
  -5  14   4        7.38        3.92     11.06 o 
  -4  14   4       10.12        4.51      6.98 o 
  -3  14   4      102.99       92.40     13.60 o 
  -2  14   4       61.53       58.96      7.59 o 
  -1  14   4      214.51      175.99     11.81 o 
   0  14   4       57.69       62.69     13.04 o 
   1  14   4      128.78      130.27     14.52 o 
   2  14   4       72.77       85.06      9.84 o 
   3  14   4       19.27       10.84     22.01 o 
   4  14   4        2.98       -0.52     11.41 o 
   5  14   4        8.35       -3.16      7.58 o 
   6  14   4        1.60        5.07      8.71 o 
   7  14   4        1.00        6.31     11.30 o 
  -8  15   4        1.61       -4.84     14.75 o 
  -7  15   4       12.58        8.30     14.98 o 
  -6  15   4       48.82       51.39     17.28 o 
  -5  15   4       27.24       33.42     13.83 o 
  -4  15   4       50.44       43.03     10.50 o 
  -3  15   4      124.94      123.27     15.38 o 
  -2  15   4      276.06      278.01     17.40 o 
  -1  15   4        5.72       15.96      5.51 o 
   0  15   4        3.18        5.10      5.27 o 
   1  15   4      245.07      268.66     41.70 o 
   2  15   4      202.39      185.77     13.78 o 
   3  15   4       25.41       38.76     14.06 o 
   4  15   4        3.11       -2.14      7.54 o 
   5  15   4        2.30        2.18     17.28 o 
   6  15   4        7.16       -3.94      8.85 o 
  -7  16   4       14.36        5.99     14.52 o 
  -6  16   4       13.47       10.14     12.91 o 
  -5  16   4        8.51       14.06     12.21 o 
  -4  16   4       36.74       18.21     12.68 o 
  -3  16   4      203.31      195.76     18.69 o 
  -2  16   4       10.09       10.57      6.09 o 
  -1  16   4      185.34      164.12     22.10 o 
   0  16   4      185.87      196.07     13.71 o 
   1  16   4      219.80      210.14     14.44 o 
   2  16   4      179.49      183.49     17.94 o 
   3  16   4       71.98       95.99     14.89 o 
   4  16   4        9.11       13.07      8.58 o 
   5  16   4        3.60      -10.48      7.84 o 
   6  16   4        4.21        6.66     10.23 o 
  -7  17   4        6.69      -13.60     12.44 o 
  -6  17   4        2.20       11.06     12.68 o 
  -5  17   4       10.87       10.83     13.37 o 
  -4  17   4        6.84       -1.61     10.37 o 
  -3  17   4       81.46       77.98     13.34 o 
  -2  17   4      312.17      330.99     53.12 o 
  -1  17   4      159.93      177.47     13.11 o 
   0  17   4       60.48       66.43      9.63 o 
   1  17   4      341.24      310.21     29.06 o 
   2  17   4       62.41       65.79      9.84 o 
   3  17   4        0.75       -8.75      7.05 o 
   4  17   4       20.29       18.26     24.66 o 
   5  17   4        0.07       15.04      9.69 o 
   6  17   4        0.58       -6.01      9.22 o 
  -7  18   4        0.94       -3.00     14.98 o 
  -6  18   4        9.53       10.60     14.06 o 
  -5  18   4       10.25       11.06     12.91 o 
  -4  18   4       17.36       47.48     17.05 o 
  -3  18   4       24.54       35.68     10.99 o 
  -2  18   4      102.30      110.73     20.40 o 
  -1  18   4      118.79      130.09     11.81 o 
   0  18   4      188.95      195.01     14.51 o 
   1  18   4       76.61       65.13     11.86 o 
   2  18   4       15.25        5.81      8.65 o 
   3  18   4       14.03       10.40      8.88 o 
   4  18   4        5.83        8.19      8.69 o 
   5  18   4        0.22        0.77      9.38 o 
   6  18   4        5.11       15.45     11.96 o 
  -6  19   4       18.13       44.94     18.44 o 
  -5  19   4        1.99        7.61     13.60 o 
  -4  19   4       15.99       30.88     15.21 o 
  -3  19   4        4.63       12.91     11.75 o 
  -2  19   4      270.29      253.64     29.84 o 
  -1  19   4      151.30      175.84     25.31 o 
   0  19   4       52.38       46.61     12.10 o 
   1  19   4        5.01       -1.80      5.96 o 
   2  19   4       36.39       41.06     11.41 o 
   3  19   4       34.64       27.41     11.71 o 
   4  19   4        0.83       -6.63      7.47 o 
   5  19   4        9.06       24.13     11.54 o 
  -6  20   4        0.37       -7.37     12.68 o 
  -5  20   4        0.99        5.07     13.60 o 
  -4  20   4       21.60       31.34     14.98 o 
  -3  20   4       36.83       35.95     15.21 o 
  -2  20   4       10.17       19.65      9.50 o 
  -1  20   4       81.67      108.07     11.99 o 
   0  20   4       61.27       53.82     27.19 o 
   1  20   4        6.88       -0.23      6.43 o 
   2  20   4        8.64       -1.90     11.75 o 
   3  20   4        1.06       10.31      9.06 o 
   4  20   4        1.01        5.80      9.94 o 
   5  20   4        4.34        6.02     10.02 o 
  -6  21   4        2.47        7.84     14.98 o 
  -5  21   4        1.48      -15.90     10.60 o 
  -4  21   4        2.01       11.75     12.91 o 
  -3  21   4       27.55       41.25     16.59 o 
  -2  21   4       24.53       17.75     12.91 o 
  -1  21   4       15.89        6.13      8.39 o 
   0  21   4       13.84        2.71      7.84 o 
   1  21   4        3.75        0.60      6.67 o 
   2  21   4       10.50       15.05     11.18 o 
   3  21   4       13.64        7.48     10.13 o 
   4  21   4        4.04       13.63     10.91 o 
  -5  22   4        5.24       19.13     15.44 o 
  -4  22   4        5.74       18.21     13.83 o 
  -3  22   4        3.62       -4.15     10.83 o 
  -2  22   4        6.84        8.07     11.98 o 
  -1  22   4       27.33       28.58     14.52 o 
   0  22   4        3.76       -0.87      8.29 o 
   1  22   4       17.47       12.32      7.78 o 
   2  22   4       12.69       -1.79      9.51 o 
   3  22   4        1.71       -2.03      9.70 o 
   4  22   4        7.03       23.92     11.98 o 
  -4  23   4        6.79       14.52     13.83 o 
  -3  23   4        3.40       36.41     15.67 o 
  -2  23   4        0.93        6.68     11.52 o 
  -1  23   4       16.81       19.13     13.14 o 
   0  23   4       18.29       39.28     21.32 o 
   1  23   4        8.10        1.44      8.51 o 
   2  23   4        5.04        9.69     10.34 o 
   3  23   4        1.15       10.33     10.98 o 
  -4  24   4        7.01       16.82     15.21 o 
  -3  24   4       11.13       20.05     14.98 o 
  -2  24   4       11.10       -4.38     11.29 o 
  -1  24   4        8.26       21.66     13.60 o 
   0  24   4       26.00       29.11     10.65 o 
   1  24   4        0.33       -3.23      8.87 o 
   2  24   4        3.06        6.86     10.24 o 
   3  24   4        6.29       33.52     16.36 o 
  -3  25   4        6.04       21.43     15.67 o 
  -2  25   4        0.22       -8.53     12.68 o 
  -1  25   4        4.32       14.06     13.60 o 
   0  25   4        1.61        8.10     12.68 o 
   1  25   4       11.92       17.05     14.98 o 
   2  25   4        8.32       17.20     11.77 o 
  -1  26   4        5.12       44.48     17.75 o 
   0  26   4        3.73       27.89     16.36 o 
  -9   0   5        2.35        9.68     13.83 o 
  -8   0   5        1.96       -5.99      9.91 o 
  -7   0   5        0.15      -12.21      9.68 o 
  -6   0   5       15.95       20.74     12.21 o 
  -5   0   5        0.21        7.60      6.68 o 
  -4   0   5      214.96      215.79     22.93 o 
  -3   0   5      355.16      342.91     19.24 o 
  -2   0   5       29.43       21.92      4.73 o 
  -1   0   5      170.19      162.07      9.74 o 
   0   0   5       67.53       74.98      7.49 o 
   1   0   5       11.91        7.00      7.03 o 
   2   0   5       73.96       83.58      8.72 o 
   3   0   5       17.09       16.86      5.76 o 
   4   0   5       84.21       89.04     10.40 o 
   5   0   5       10.45        0.54      6.02 o 
   6   0   5       17.40       42.17     14.98 o 
   7   0   5       28.91       19.13     14.52 o 
  -9   1   5        8.40       11.70     10.29 o 
  -8   1   5        4.23        1.82      8.33 o 
  -7   1   5        4.05       -0.87      9.10 o 
  -6   1   5       84.56       78.57     12.21 o 
  -5   1   5        8.78        9.58      4.71 o 
  -4   1   5       34.60       31.40      4.71 o 
  -3   1   5       22.19       18.64      3.51 o 
  -2   1   5      164.74      181.68      9.41 o 
  -1   1   5      549.44      549.24     21.56 o 
   0   1   5      416.76      441.54     14.41 o 
   1   1   5        3.64        1.34      2.63 o 
   2   1   5       42.35       42.43      4.90 o 
   3   1   5       49.81       43.31      6.42 o 
   4   1   5       47.16       44.50      5.83 o 
   5   1   5       25.80       39.74      9.68 o 
   6   1   5       72.39       78.82     19.59 o 
   7   1   5        9.64       18.11     11.87 o 
   8   1   5        0.06       12.21     16.59 o 
  -9   2   5        1.46       -9.92      8.76 o 
  -8   2   5        7.59       15.03      9.43 o 
  -7   2   5        1.16        0.69      7.17 o 
  -6   2   5      176.32      164.05     15.72 o 
  -5   2   5       56.28       65.27      8.03 o 
  -4   2   5      169.30      201.54     12.21 o 
  -3   2   5       22.36       16.46      3.44 o 
  -2   2   5      590.85      596.55     15.02 o 
  -1   2   5      414.47      422.43     11.65 o 
   0   2   5       40.85       37.38      5.93 o 
   1   2   5      323.78      333.23     10.64 o 
   2   2   5      138.73      142.53      7.67 o 
   3   2   5       13.53       14.67      4.05 o 
   4   2   5       22.23       31.03      5.48 o 
   5   2   5        3.95        2.73      4.54 o 
   6   2   5       90.31       78.31      9.88 o 
   7   2   5       10.90       24.20     14.98 o 
  -9   3   5        0.59       -1.71     10.01 o 
  -8   3   5        1.06        3.16     16.25 o 
  -7   3   5       32.15       29.77      9.45 o 
  -6   3   5      104.55       99.71     13.24 o 
  -5   3   5       40.79       44.06      7.21 o 
  -4   3   5       22.66       18.76      4.19 o 
  -3   3   5       57.86       51.85      8.28 o 
  -2   3   5      335.24      358.87     10.78 o 
  -1   3   5      759.46      818.07     18.51 o 
   0   3   5      180.11      179.42      7.30 o 
   1   3   5      579.50      594.20     15.33 o 
   2   3   5      286.76      298.69     10.45 o 
   3   3   5       41.41       51.51      9.11 o 
   4   3   5       32.37       31.39      5.35 o 
   5   3   5       49.65       47.61      6.67 o 
   6   3   5       21.64       20.06      8.83 o 
   7   3   5        8.90       18.67     15.44 o 
  -9   4   5        1.56        9.10     18.90 o 
  -8   4   5        1.56       -4.56      8.07 o 
  -7   4   5       14.97       14.98      8.85 o 
  -6   4   5      195.43      244.61     26.85 o 
  -5   4   5       10.17        7.18      5.55 o 
  -4   4   5       70.40       59.26     11.41 o 
  -3   4   5       30.12       33.28      4.27 o 
  -2   4   5      226.40      227.23      8.52 o 
  -1   4   5      951.20     1011.71     21.73 o 
   0   4   5      102.82       86.93     10.18 o 
   1   4   5      106.57      119.76     15.04 o 
   2   4   5      276.54      277.84     10.05 o 
   3   4   5       61.48       73.64      6.36 o 
   4   4   5       21.82       22.57      5.98 o 
   5   4   5        9.33        5.03      7.24 o 
   6   4   5       36.06       38.76     10.98 o 
   7   4   5        7.99        8.76     12.68 o 
  -9   5   5        4.09        1.64     10.49 o 
  -8   5   5        1.09       -2.12      8.18 o 
  -7   5   5        8.31        1.98      9.79 o 
  -6   5   5       21.91       18.09      9.42 o 
  -5   5   5       45.03       41.26      7.25 o 
  -4   5   5       11.74       14.31      3.91 o 
  -3   5   5       61.62       67.34      5.48 o 
  -2   5   5      583.14      611.43     15.51 o 
  -1   5   5       65.98       70.55      4.63 o 
   0   5   5       50.81       38.78      5.59 o 
   1   5   5      164.55      161.75     13.59 o 
   2   5   5      340.54      376.48     26.59 o 
   3   5   5       81.10       80.80      9.48 o 
   4   5   5        9.18        3.59      7.36 o 
   5   5   5        4.19       -2.10      7.61 o 
   6   5   5        4.51        4.98      7.98 o 
   7   5   5       23.71       44.94     17.52 o 
  -9   6   5        1.85       12.53      9.81 o 
  -8   6   5        0.71       13.11      9.03 o 
  -7   6   5        0.52        1.19      7.80 o 
  -6   6   5       41.63       27.77      7.55 o 
  -5   6   5       79.19       76.19      8.88 o 
  -4   6   5       35.06       35.87      6.49 o 
  -3   6   5       60.02       60.06      5.31 o 
  -2   6   5      124.08      138.54     14.60 o 
  -1   6   5       28.63       31.97      5.07 o 
   0   6   5       25.74       22.55     12.45 o 
   1   6   5        3.81        6.19      3.79 o 
   2   6   5      122.52      137.72      9.78 o 
   3   6   5       34.19       31.16      6.32 o 
   4   6   5       13.16       11.47      5.48 o 
   5   6   5        4.54       -2.91      7.26 o 
   6   6   5        2.95       -2.52      7.51 o 
   7   6   5        8.18       30.88     17.05 o 
  -9   7   5        5.95       10.69     10.10 o 
  -8   7   5        2.96        2.53     13.94 o 
  -7   7   5        8.85        7.15      7.78 o 
  -6   7   5        0.52       -2.40      5.40 o 
  -5   7   5        7.31        9.17      5.41 o 
  -4   7   5       28.64       30.11      5.94 o 
  -3   7   5       34.40       37.92      4.60 o 
  -2   7   5      909.60      908.87     20.88 o 
  -1   7   5       39.84       42.87      6.85 o 
   0   7   5       69.63       72.84      9.29 o 
   1   7   5       29.95       38.35      6.18 o 
   2   7   5       54.50       66.86      7.65 o 
   3   7   5       84.90       83.37      8.82 o 
   4   7   5       15.46       14.81      5.79 o 
   5   7   5        4.73       -5.38      6.82 o 
   6   7   5        2.00        4.87      8.50 o 
   7   7   5       22.40       27.89     17.52 o 
  -9   8   5        0.93        8.68     11.16 o 
  -8   8   5        1.36        7.42      9.02 o 
  -7   8   5       28.25       35.58     10.43 o 
  -6   8   5        7.90        9.47      6.51 o 
  -5   8   5        0.81       -3.86      4.78 o 
  -4   8   5       65.65       75.26      8.41 o 
  -3   8   5       94.62      110.69      8.15 o 
  -2   8   5      764.55      842.63     24.49 o 
  -1   8   5        9.05        1.19      3.75 o 
   0   8   5      126.19      114.37      8.94 o 
   1   8   5       20.72       18.54      5.73 o 
   2   8   5       84.28       77.02     11.89 o 
   3   8   5       66.79       74.39      8.44 o 
   4   8   5        5.71        7.33      5.59 o 
   5   8   5       28.97       39.98     10.70 o 
   6   8   5       16.91       21.96      9.81 o 
   7   8   5       12.60        3.94      9.32 o 
  -8   9   5        1.71        2.96     10.01 o 
  -7   9   5        5.28        7.52      8.07 o 
  -6   9   5       27.11       28.14      8.25 o 
  -5   9   5        2.52       -3.88      4.91 o 
  -4   9   5       25.51       32.98      6.75 o 
  -3   9   5       32.77       42.51      6.15 o 
  -2   9   5       56.58       55.17      6.74 o 
  -1   9   5       67.87       56.70      6.83 o 
   0   9   5       25.29       24.34      5.20 o 
   1   9   5       49.63       52.79      7.13 o 
   2   9   5       54.20       38.48      6.67 o 
   3   9   5      140.46      149.59     13.14 o 
   4   9   5        1.13        0.59      6.60 o 
   5   9   5       32.65       22.48      8.69 o 
   6   9   5        3.57       -6.57      7.82 o 
   7   9   5       23.61       14.71     10.91 o 
  -8  10   5        9.21       12.90     10.30 o 
  -7  10   5        7.82       13.25      9.45 o 
  -6  10   5       15.81        2.45      6.14 o 
  -5  10   5        8.69       11.82      6.38 o 
  -4  10   5       95.26       72.41     11.61 o 
  -3  10   5       51.30       57.61      6.93 o 
  -2  10   5       48.63       51.80      8.00 o 
  -1  10   5        5.48        3.21      4.02 o 
   0  10   5      108.77      106.31      9.20 o 
   1  10   5        7.16        3.51      4.47 o 
   2  10   5      115.23      127.63     10.65 o 
   3  10   5        1.10       -2.72      4.87 o 
   4  10   5       18.25       10.77      7.80 o 
   5  10   5        4.57       -1.92     11.52 o 
   6  10   5        8.85       16.73      9.90 o 
   7  10   5        7.58       13.04     16.13 o 
  -8  11   5        0.42       11.88     10.86 o 
  -7  11   5        0.48       12.24      8.85 o 
  -6  11   5       18.34       15.58      8.80 o 
  -5  11   5       45.46       35.94     10.09 o 
  -4  11   5       17.05       21.70     10.37 o 
  -3  11   5       60.42       49.90     13.60 o 
  -2  11   5       33.97       39.41      6.43 o 
  -1  11   5      184.01      192.16     15.82 o 
   0  11   5      205.03      234.31     13.71 o 
   1  11   5       29.34       25.56      8.10 o 
   2  11   5       56.51       69.70      9.01 o 
   3  11   5       78.41       82.53      9.75 o 
   4  11   5        6.11        8.49      7.25 o 
   5  11   5        3.57       -7.71      7.31 o 
   6  11   5       17.34       20.64      9.96 o 
   7  11   5        3.50        1.91      9.61 o 
  -8  12   5        2.52        0.71      9.38 o 
  -7  12   5        0.31        3.17      8.27 o 
  -6  12   5       14.18       43.10     16.36 o 
  -5  12   5       14.61        9.62      7.97 o 
  -4  12   5       21.78        8.76      7.61 o 
  -3  12   5       42.35       62.18     24.31 o 
  -2  12   5       57.26       56.12     18.71 o 
  -1  12   5      534.98      506.97     19.04 o 
   0  12   5      218.73      201.13     15.93 o 
   1  12   5       17.66       22.46      6.21 o 
   2  12   5       11.34        5.06      5.20 o 
   3  12   5       14.30        3.23      9.24 o 
   4  12   5       12.08       11.80      7.89 o 
   5  12   5       16.42       -6.87      7.59 o 
   6  12   5        5.40       26.84     11.52 o 
  -8  13   5        0.88       -4.38     13.60 o 
  -7  13   5        1.68       -5.53     11.52 o 
  -6  13   5       17.92        5.53     11.52 o 
  -5  13   5        9.99       21.96      9.34 o 
  -4  13   5       97.33      108.24     29.73 o 
  -3  13   5        7.06        8.59      8.30 o 
  -2  13   5        5.90       -5.06      4.36 o 
  -1  13   5       42.06       38.53      7.04 o 
   0  13   5      477.31      477.50     19.25 o 
   1  13   5       39.28       27.67     13.91 o 
   2  13   5       76.25       92.15     12.97 o 
   3  13   5       18.82        4.98      7.37 o 
   4  13   5        2.46        2.94      7.35 o 
   5  13   5        6.99       -7.32      7.80 o 
   6  13   5        0.60       -9.31      8.60 o 
  -8  14   5        1.15       16.82     15.21 o 
  -7  14   5        0.15       14.98     16.13 o 
  -6  14   5        9.74       -1.15     11.06 o 
  -5  14   5        1.17       -8.30      7.01 o 
  -4  14   5       21.69       22.59     18.55 o 
  -3  14   5       15.01       11.74     14.86 o 
  -2  14   5      147.86      159.16     11.94 o 
  -1  14   5      342.24      315.10     19.68 o 
   0  14   5       30.98       38.16      7.62 o 
   1  14   5       24.96       23.21      9.27 o 
   2  14   5        7.14       12.09      7.69 o 
   3  14   5       65.21       48.32     11.63 o 
   4  14   5        8.99       15.96     13.60 o 
   5  14   5        1.44        8.62      8.95 o 
   6  14   5        0.60       -3.03      9.12 o 
  -7  15   5        1.12        4.38     13.37 o 
  -6  15   5        3.13       -9.22      9.91 o 
  -5  15   5        9.73       10.51     10.14 o 
  -4  15   5       17.32        8.92      8.03 o 
  -3  15   5       13.97       21.29     13.02 o 
  -2  15   5       34.01       26.90      6.91 o 
  -1  15   5      955.15     1004.34     43.29 o 
   0  15   5      106.19      103.08     10.80 o 
   1  15   5      150.77      149.83     12.96 o 
   2  15   5        3.80        2.52      6.30 o 
   3  15   5       51.41       45.95     11.71 o 
   4  15   5        4.46        7.26      8.80 o 
   5  15   5        0.12       -5.79     10.37 o 
   6  15   5        3.05        0.77     10.17 o 
  -7  16   5        3.23      -15.21     10.14 o 
  -6  16   5        3.04       -0.23     11.29 o 
  -5  16   5        2.17        0.69     11.75 o 
  -4  16   5        0.27        3.67     10.03 o 
  -3  16   5       69.23       53.48     11.57 o 
  -2  16   5      113.58      132.12     16.11 o 
  -1  16   5      318.31      308.42     25.27 o 
   0  16   5      133.97      130.72     12.27 o 
   1  16   5       43.48       33.87      7.92 o 
   2  16   5       22.53       18.44      7.09 o 
   3  16   5       18.59        9.60      8.42 o 
   4  16   5        8.80       12.91      8.87 o 
   5  16   5        2.87       -1.84      9.13 o 
   6  16   5        4.99       11.07     10.91 o 
  -7  17   5        0.42       -6.22     13.83 o 
  -6  17   5        3.03        0.23     13.37 o 
  -5  17   5        3.66       -2.54     11.75 o 
  -4  17   5       29.46       36.28     11.07 o 
  -3  17   5       42.06       44.96     23.62 o 
  -2  17   5      105.27       97.83     14.71 o 
  -1  17   5        7.76        8.86      6.05 o 
   0  17   5       13.11        3.76      7.35 o 
   1  17   5        1.71       -2.49      5.68 o 
   2  17   5       28.84       27.00      8.25 o 
   3  17   5       21.40       29.15     10.35 o 
   4  17   5        0.74        2.91     13.37 o 
   5  17   5        1.47       -0.56      8.88 o 
  -6  18   5        0.67       -6.68     13.37 o 
  -5  18   5        2.54       -0.92     11.52 o 
  -4  18   5       30.19       31.52     11.30 o 
  -3  18   5        5.76        6.99     14.40 o 
  -2  18   5       71.78       85.23     14.83 o 
  -1  18   5       12.68       15.52      7.11 o 
   0  18   5       20.37       12.29      7.21 o 
   1  18   5        3.73        8.12      6.59 o 
   2  18   5       29.30       27.32      8.36 o 
   3  18   5       45.06       40.94     13.83 o 
   4  18   5        7.94        3.31      9.24 o 
   5  18   5        0.45        1.82     10.14 o 
  -6  19   5        7.41        3.23     14.75 o 
  -5  19   5        2.24       -4.15     11.75 o 
  -4  19   5        4.80       12.68     13.37 o 
  -3  19   5       28.57       27.16     11.75 o 
  -2  19   5      263.62      253.63     22.49 o 
  -1  19   5       14.06        8.40      6.38 o 
   0  19   5       10.18        6.38      8.19 o 
   1  19   5        7.39       -0.97      6.39 o 
   2  19   5       10.13       25.17     10.53 o 
   3  19   5       10.40        5.31      9.03 o 
   4  19   5        0.97        8.21      9.83 o 
   5  19   5        0.68       -3.31      9.86 o 
  -6  20   5       15.96       12.68     14.98 o 
  -5  20   5        1.81      -10.14     12.21 o 
  -4  20   5        0.40       13.14     13.14 o 
  -3  20   5       61.39       81.06     44.94 o 
  -2  20   5      155.70      142.18     18.14 o 
  -1  20   5       12.92       -0.14      6.68 o 
   0  20   5        2.59        1.58      7.89 o 
   1  20   5        8.06       18.99      9.75 o 
   2  20   5        2.79        6.74      9.10 o 
   3  20   5       12.57       13.46     10.37 o 
   4  20   5        5.90        2.62      9.53 o 
  -5  21   5        5.37       10.60     14.52 o 
  -4  21   5       22.25       10.60     15.21 o 
  -3  21   5       56.62       69.34     14.75 o 
  -2  21   5        6.85       14.69     10.07 o 
  -1  21   5        0.17       11.89      9.15 o 
   0  21   5        7.22        7.85     14.86 o 
   1  21   5        4.29        1.73      6.78 o 
   2  21   5        2.21        3.48      9.84 o 
   3  21   5        0.73       -0.41      9.91 o 
   4  21   5       12.06       27.36     12.99 o 
  -5  22   5       14.91        6.22     14.06 o 
  -4  22   5        4.67        0.92     12.68 o 
  -3  22   5       16.50        5.76     14.06 o 
  -2  22   5       10.34       10.25      9.77 o 
  -1  22   5        1.07        2.45      8.55 o 
   0  22   5        9.63       12.53      9.25 o 
   1  22   5        9.81        7.36      7.97 o 
   2  22   5        1.40       -3.72     10.83 o 
   3  22   5        0.55        5.98     10.52 o 
  -4  23   5        1.19       24.43     16.13 o 
  -3  23   5       14.06       17.05     14.29 o 
  -2  23   5        3.23       17.05     14.98 o 
  -1  23   5       10.77       23.07     10.99 o 
   0  23   5       29.08       18.84     12.48 o 
   1  23   5        7.48       11.16     10.43 o 
   2  23   5        3.81        0.52     14.75 o 
  -3  24   5        0.58      -11.52     10.83 o 
  -2  24   5        7.94       21.43     14.75 o 
  -1  24   5       11.75        3.82      9.20 o 
   0  24   5        8.12       -0.19      7.59 o 
   1  24   5        0.95       18.55     10.96 o 
   2  24   5        1.66        7.18     10.70 o 
  -2  25   5        0.89       16.36     14.98 o 
  -1  25   5        0.03       24.20     15.21 o 
   0  25   5        3.18       17.28     15.90 o 
  -9   0   6        0.82       -4.38     12.91 o 
  -8   0   6        0.66        5.99     11.29 o 
  -7   0   6        8.75       -4.84     10.14 o 
  -6   0   6       47.82       38.49     14.29 o 
  -5   0   6        6.14        6.93      6.64 o 
  -4   0   6        5.83        5.92      5.28 o 
  -3   0   6      557.90      562.68     22.16 o 
  -2   0   6       68.01       65.44      9.91 o 
  -1   0   6      133.78      121.19      9.55 o 
   0   0   6        4.97        4.15      5.99 o 
   1   0   6      142.74      163.54     16.25 o 
   2   0   6       29.52       37.33      7.58 o 
   3   0   6        7.99       19.81     13.71 o 
   4   0   6      394.11      412.91     48.05 o 
   5   0   6       13.05       14.53      8.47 o 
  -9   1   6        3.43        1.86     10.09 o 
  -8   1   6        9.66        6.10     13.37 o 
  -7   1   6        5.78       18.77      8.66 o 
  -6   1   6       39.36       36.99     10.25 o 
  -5   1   6      963.28      956.86     38.68 o 
  -4   1   6       78.57       74.86      6.54 o 
  -3   1   6       25.34       31.17      6.79 o 
  -2   1   6      220.22      221.80     10.10 o 
  -1   1   6      339.39      350.86     11.11 o 
   0   1   6        5.36        0.68      3.16 o 
   1   1   6       66.00       76.31      7.15 o 
   2   1   6      225.23      224.55     10.81 o 
   3   1   6        6.93        2.46      3.77 o 
   4   1   6       40.48       38.53      6.32 o 
   5   1   6       78.73       58.15      8.68 o 
   6   1   6        6.16       -6.91     11.98 o 
  -9   2   6        1.92        7.96     12.33 o 
  -8   2   6        1.63       -5.05      8.14 o 
  -7   2   6       12.15       19.68     12.56 o 
  -6   2   6        8.58        8.29      7.57 o 
  -5   2   6       51.80       72.60      9.03 o 
  -4   2   6      213.25      183.05     10.66 o 
  -3   2   6      333.40      324.22     21.72 o 
  -2   2   6      169.69      166.28      7.92 o 
  -1   2   6      472.93      495.33     13.75 o 
   0   2   6       53.84       51.42      5.00 o 
   1   2   6       54.28       61.44      5.96 o 
   2   2   6       31.91       29.62      5.52 o 
   3   2   6      105.71      110.13     18.46 o 
   4   2   6      406.35      422.66     17.64 o 
   5   2   6        9.13        8.09      6.12 o 
   6   2   6        9.66       -4.31      7.53 o 
  -9   3   6        2.34        0.82      9.20 o 
  -8   3   6       13.29       12.47     10.10 o 
  -7   3   6        5.77       13.62      9.04 o 
  -6   3   6       40.81       27.96      9.18 o 
  -5   3   6      237.30      237.38     27.81 o 
  -4   3   6      111.68      126.49      8.55 o 
  -3   3   6      131.12      133.13      8.12 o 
  -2   3   6       44.89       49.44      5.02 o 
  -1   3   6      260.53      269.07      9.46 o 
   0   3   6       23.09       25.64      5.14 o 
   1   3   6       25.68       23.47      5.14 o 
   2   3   6        1.26       -5.37      3.58 o 
   3   3   6      214.11      206.73     12.37 o 
   4   3   6       27.73       31.83      6.92 o 
   5   3   6       17.80       31.57      7.48 o 
   6   3   6        0.14       -6.17      7.59 o 
   7   3   6       12.13       17.52     17.52 o 
  -9   4   6        3.99       -1.59      9.94 o 
  -8   4   6        2.28       -3.91      7.61 o 
  -7   4   6        5.72       11.09      8.96 o 
  -6   4   6        6.21       10.24      7.54 o 
  -5   4   6       33.74       38.61      7.13 o 
  -4   4   6       34.34       29.32      4.83 o 
  -3   4   6        3.63        6.15      3.26 o 
  -2   4   6       47.59       40.64      4.75 o 
  -1   4   6      421.92      419.21     16.79 o 
   0   4   6       77.35       79.28      7.74 o 
   1   4   6       40.44       42.19      6.42 o 
   2   4   6       43.55       45.77      7.01 o 
   3   4   6       79.06       91.52      9.22 o 
   4   4   6       33.98       27.48      6.73 o 
   5   4   6        3.65        4.34      7.25 o 
   6   4   6        6.06       16.37      9.32 o 
   7   4   6        3.57       32.03     18.67 o 
  -9   5   6        5.17       19.79     13.83 o 
  -8   5   6        3.68        4.98      8.69 o 
  -7   5   6        3.61        6.10      8.27 o 
  -6   5   6       35.16       40.34      9.83 o 
  -5   5   6       31.12       20.76      6.56 o 
  -4   5   6       13.78       14.48      7.75 o 
  -3   5   6        1.81        3.39      2.85 o 
  -2   5   6       19.56       39.26     10.25 o 
  -1   5   6       12.84       16.02      6.49 o 
   0   5   6       94.93      102.65      8.59 o 
   1   5   6       17.81       19.27      5.05 o 
   2   5   6        7.51        6.49      5.87 o 
   3   5   6      463.32      451.94     20.75 o 
   4   5   6        5.00        8.28      6.58 o 
   5   5   6        5.18        5.07      7.82 o 
   6   5   6        9.91       12.36      9.37 o 
   7   5   6        9.17        2.30     15.44 o 
  -8   6   6        1.00       12.70      9.94 o 
  -7   6   6        0.14       -4.77      7.35 o 
  -6   6   6        4.89       -2.77      9.56 o 
  -5   6   6        3.06        3.24      5.87 o 
  -4   6   6       32.75       32.82      8.22 o 
  -3   6   6       13.51       11.26      4.54 o 
  -2   6   6      160.08      140.92     10.73 o 
  -1   6   6      123.97      123.05      9.13 o 
   0   6   6       18.45       18.09      5.95 o 
   1   6   6       90.10       99.29      9.19 o 
   2   6   6       17.57       31.85      6.20 o 
   3   6   6       59.46       52.64      7.89 o 
   4   6   6        4.41        5.82      5.80 o 
   5   6   6        9.33       20.92      8.96 o 
   6   6   6        1.86       11.63      9.47 o 
   7   6   6        2.13       -6.68     14.29 o 
  -8   7   6        1.51        5.48     19.24 o 
  -7   7   6        6.42        4.01      8.36 o 
  -6   7   6        6.66        3.62      6.24 o 
  -5   7   6        2.28       -3.31      4.87 o 
  -4   7   6       15.59       21.26      7.49 o 
  -3   7   6        6.88        5.03      4.13 o 
  -2   7   6       20.35       21.41      5.30 o 
  -1   7   6       10.49       11.57      5.12 o 
   0   7   6       57.27       42.52      6.87 o 
   1   7   6        3.90        7.26      4.47 o 
   2   7   6      127.02      144.16     14.59 o 
   3   7   6      266.39      264.45     15.00 o 
   4   7   6        0.38       -1.17      5.10 o 
   5   7   6        5.76       -6.40      7.61 o 
   6   7   6        4.77       20.46      9.90 o 
   7   7   6        7.67        5.30     17.28 o 
  -8   8   6        3.14        4.71      9.47 o 
  -7   8   6        0.58        3.33      8.23 o 
  -6   8   6        8.92       10.23      6.57 o 
  -5   8   6       15.20       16.17      8.06 o 
  -4   8   6       15.52       14.59      7.64 o 
  -3   8   6       19.47       20.18      5.45 o 
  -2   8   6       12.64       10.50      4.65 o 
  -1   8   6      170.38      169.88     11.23 o 
   0   8   6       19.99       18.96      5.29 o 
   1   8   6        6.41       -3.29      4.79 o 
   2   8   6       29.44       27.00     13.92 o 
   3   8   6       39.77       46.29      7.84 o 
   4   8   6       11.16       12.54      6.33 o 
   5   8   6        0.30        8.21      8.62 o 
   6   8   6        4.41       25.28     11.34 o 
   7   8   6        9.49       15.56     11.54 o 
  -8   9   6        1.57       10.49     24.66 o 
  -7   9   6        1.24       -0.23     11.29 o 
  -6   9   6       24.67       31.24     12.56 o 
  -5   9   6       38.49       24.64      8.68 o 
  -4   9   6      110.47      124.63     14.81 o 
  -3   9   6       28.63       33.97      6.30 o 
  -2   9   6       27.82       22.27      5.49 o 
  -1   9   6       62.93       55.09      7.54 o 
   0   9   6       17.17       19.10      5.42 o 
   1   9   6       18.45       21.63      6.01 o 
   2   9   6       39.52       37.03      8.71 o 
   3   9   6      170.47      143.47     14.15 o 
   4   9   6       21.92       21.89      9.13 o 
   5   9   6        1.45       -5.05      8.87 o 
   6   9   6        1.85       20.37      9.45 o 
  -8  10   6        1.15        8.76     15.44 o 
  -7  10   6        3.37        7.61     12.21 o 
  -6  10   6        2.76       11.57      9.58 o 
  -5  10   6       17.19       11.34      8.91 o 
  -4  10   6       13.74       21.68      8.55 o 
  -3  10   6        7.66        1.45      4.68 o 
  -2  10   6      141.84      131.35     10.46 o 
  -1  10   6       46.82       42.22      7.39 o 
   0  10   6      194.19      193.40     12.76 o 
   1  10   6       30.90       28.99      7.45 o 
   2  10   6        0.19       -3.86      4.62 o 
   3  10   6       64.58       71.02      9.38 o 
   4  10   6       36.76       44.65     17.05 o 
   5  10   6        2.09       -4.61      8.27 o 
   6  10   6        4.01        4.75      9.86 o 
  -8  11   6        0.36       12.91     15.67 o 
  -7  11   6        1.11        8.07     13.14 o 
  -6  11   6        4.73        5.45      9.18 o 
  -5  11   6      107.97       97.53     26.73 o 
  -4  11   6       37.78       26.79     22.01 o 
  -3  11   6      199.84      184.16     42.98 o 
  -2  11   6       99.39      110.04     10.03 o 
  -1  11   6      137.44      147.27     11.35 o 
   0  11   6       26.94       16.68      6.07 o 
   1  11   6        5.13       -2.74      4.60 o 
   2  11   6       29.10       21.61      6.86 o 
   3  11   6        7.54        0.54      7.91 o 
   4  11   6       10.29        4.80      8.38 o 
   5  11   6        5.81        0.21      9.03 o 
   6  11   6        0.05        1.02      9.24 o 
  -8  12   6        0.47      -18.32     12.21 o 
  -7  12   6        7.55       -3.92     11.98 o 
  -6  12   6       10.19        7.17      8.96 o 
  -5  12   6        4.65       18.40      9.37 o 
  -4  12   6       41.76       28.62     10.00 o 
  -3  12   6      121.65      127.64     15.72 o 
  -2  12   6      323.26      348.37     27.67 o 
  -1  12   6      114.83      109.42     10.63 o 
   0  12   6       25.45       25.79      6.71 o 
   1  12   6       33.64       35.92      7.62 o 
   2  12   6        4.30       -0.89      5.21 o 
   3  12   6       37.84       41.21     13.84 o 
   4  12   6       34.10       29.96      9.86 o 
   5  12   6        2.84       17.28     14.98 o 
   6  12   6        1.04       15.02     10.89 o 
  -7  13   6        6.34      -10.14     12.21 o 
  -6  13   6        2.69       -5.40      8.29 o 
  -5  13   6       30.17       18.15     20.74 o 
  -4  13   6       45.54       46.29     11.40 o 
  -3  13   6      252.31      270.19     54.85 o 
  -2  13   6      114.96      102.62     10.38 o 
  -1  13   6      212.95      223.32     14.51 o 
   0  13   6       31.98       21.12      6.83 o 
   1  13   6       66.90       47.72     20.70 o 
   2  13   6       39.93       27.21      7.50 o 
   3  13   6       13.40       19.53      7.25 o 
   4  13   6       11.78       15.14      9.37 o 
   5  13   6        6.77       10.47      9.92 o 
   6  13   6        0.38       -9.89      9.36 o 
  -7  14   6        1.80       -2.77     13.37 o 
  -6  14   6        0.78        0.77      8.41 o 
  -5  14   6        3.61        8.30      8.69 o 
  -4  14   6       33.01       33.62     10.08 o 
  -3  14   6       69.63       72.94     13.34 o 
  -2  14   6       86.85       79.52      9.88 o 
  -1  14   6      246.33      238.04     14.94 o 
   0  14   6       93.18      130.13     12.40 o 
   1  14   6       50.74       47.65     10.58 o 
   2  14   6       12.29       11.77      6.63 o 
   3  14   6        1.39        4.51      7.73 o 
   4  14   6        1.87        1.93      8.40 o 
   5  14   6        1.60        3.16      9.53 o 
  -7  15   6        0.51        5.99     14.06 o 
  -6  15   6        2.13       -2.77     12.68 o 
  -5  15   6        4.01        4.93      8.63 o 
  -4  15   6       73.52       68.62     14.01 o 
  -3  15   6       64.14       40.43     10.76 o 
  -2  15   6       45.04       46.71     11.53 o 
  -1  15   6       25.34       47.46     10.60 o 
   0  15   6       12.10        6.82      8.60 o 
   1  15   6       18.35       10.83      6.50 o 
   2  15   6        6.33        4.10      6.53 o 
   3  15   6        1.64       -1.80      8.27 o 
   4  15   6        5.34        2.41     12.33 o 
   5  15   6        0.02        6.59      9.41 o 
  -7  16   6        0.91        5.07     15.21 o 
  -6  16   6        0.89        8.53     13.37 o 
  -5  16   6        2.19       14.95     10.11 o 
  -4  16   6       10.78        9.84      8.56 o 
  -3  16   6       48.25       51.15     12.85 o 
  -2  16   6       86.92       58.68     20.05 o 
  -1  16   6       98.10      106.97     12.76 o 
   0  16   6        3.43        2.46      6.45 o 
   1  16   6        3.04       -0.38      6.03 o 
   2  16   6       12.64        9.48      7.15 o 
   3  16   6       25.77        7.50      8.91 o 
   4  16   6        4.29       -7.60      8.56 o 
   5  16   6        0.42       -9.59      9.91 o 
  -6  17   6        6.57       33.19     16.59 o 
  -5  17   6        4.79       -0.12      8.80 o 
  -4  17   6       18.29        6.87      9.12 o 
  -3  17   6        5.72        0.19      7.70 o 
  -2  17   6       67.13       47.55     18.55 o 
  -1  17   6       25.80       35.09      8.09 o 
   0  17   6        6.60       -5.48     13.14 o 
   1  17   6       39.33       40.89      9.11 o 
   2  17   6       16.04        9.65      8.16 o 
   3  17   6        0.82       -0.49      8.69 o 
   4  17   6        0.71       -9.52     10.83 o 
   5  17   6        0.45       -8.09      9.06 o 
  -6  18   6        8.22       15.44     14.75 o 
  -5  18   6        4.36       -1.50      9.24 o 
  -4  18   6        8.88       13.24      9.88 o 
  -3  18   6       30.14       44.81     12.90 o 
  -2  18   6       16.38        9.32      8.82 o 
  -1  18   6       25.15       24.21      7.51 o 
   0  18   6       12.27       13.34      9.15 o 
   1  18   6        9.73        7.16      7.06 o 
   2  18   6        6.01       -2.16      6.40 o 
   3  18   6       15.61        9.05      9.88 o 
   4  18   6        6.19       26.17     11.58 o 
  -6  19   6        0.93       10.83     14.75 o 
  -5  19   6        6.90       11.06     13.83 o 
  -4  19   6        0.16        4.27      9.28 o 
  -3  19   6       16.64        4.85      9.55 o 
  -2  19   6       17.50       29.84     11.12 o 
  -1  19   6        4.95        1.31      6.78 o 
   0  19   6       13.02        5.53      8.99 o 
   1  19   6        0.90        9.93      7.50 o 
   2  19   6        0.29       12.74      9.02 o 
   3  19   6        3.12        4.09      9.90 o 
   4  19   6        0.11        2.81     16.82 o 
  -5  20   6       17.78       16.36     15.44 o 
  -4  20   6       18.21       34.75     12.40 o 
  -3  20   6        1.60        6.35      9.06 o 
  -2  20   6       22.23       42.16     15.44 o 
  -1  20   6       27.91       31.69      9.10 o 
   0  20   6        2.58        7.18     12.44 o 
   1  20   6        1.09       -9.61      6.41 o 
   2  20   6        5.94        4.84      9.78 o 
   3  20   6        6.68        8.71     10.24 o 
  -5  21   6        5.69        2.30     13.37 o 
  -4  21   6       11.70       16.43     10.90 o 
  -3  21   6        7.33        9.78      9.96 o 
  -2  21   6       14.09       11.29     10.43 o 
  -1  21   6       28.15       39.10     12.54 o 
   0  21   6        3.58        9.94     13.48 o 
   1  21   6        8.50       10.06      8.18 o 
   2  21   6        9.87       14.15     12.68 o 
   3  21   6        3.68       18.55     12.07 o 
  -4  22   6        0.48       -8.07     13.14 o 
  -3  22   6        6.40       18.09     13.48 o 
  -2  22   6        1.29       -6.87      8.41 o 
  -1  22   6       12.15       23.44     11.24 o 
   0  22   6       10.51       22.95      8.63 o 
   1  22   6        6.18       11.25      8.24 o 
   2  22   6        2.88       11.07     10.73 o 
  -3  23   6        1.20        9.79     10.98 o 
  -2  23   6        0.77       10.87     10.49 o 
  -1  23   6        9.09       10.65     10.65 o 
   0  23   6        0.60       -0.24     11.62 o 
   1  23   6        2.27       -3.52      9.65 o 
  -1  24   6        8.35       11.28     10.33 o 
   0  24   6        0.03        4.93     10.07 o 
  -8   0   7        0.02       19.82     15.44 o 
  -7   0   7        3.12       -4.38     10.37 o 
  -6   0   7       16.48       35.26     13.60 o 
  -5   0   7       87.57       93.20     11.89 o 
  -4   0   7        1.09        0.23      5.44 o 
  -3   0   7       20.67       22.93      6.49 o 
  -2   0   7        0.57        2.53      4.23 o 
  -1   0   7      120.56      123.54     10.72 o 
   0   0   7      169.54      188.55     23.62 o 
   1   0   7      111.47      100.89     10.75 o 
   2   0   7       13.47        4.61      8.99 o 
   3   0   7       57.60       66.14     14.75 o 
   4   0   7      115.65      121.45     19.13 o 
   5   0   7       25.54       29.27     13.37 o 
  -8   1   7       10.62       -2.59     15.21 o 
  -7   1   7        1.32       -4.89      7.61 o 
  -6   1   7       51.55       40.14     16.71 o 
  -5   1   7      379.16      350.06     57.50 o 
  -4   1   7       22.45       11.50      4.32 o 
  -3   1   7        0.53       -2.34      3.18 o 
  -2   1   7       21.14       26.23      6.64 o 
  -1   1   7        7.75        6.47      4.26 o 
   0   1   7       86.10       81.83     16.71 o 
   1   1   7      146.04      150.33     10.57 o 
   2   1   7      690.69      677.46     22.66 o 
   3   1   7       54.69       54.76      9.86 o 
   4   1   7       20.52       32.63      8.55 o 
   5   1   7        1.22        2.44      7.45 o 
  -8   2   7        2.62        4.13      9.81 o 
  -7   2   7        3.03        9.54      8.78 o 
  -6   2   7       25.93       30.28      9.68 o 
  -5   2   7      144.14      134.24     19.31 o 
  -4   2   7        7.20       10.62      4.32 o 
  -3   2   7        3.08        0.44      3.23 o 
  -2   2   7       50.88       44.67      5.28 o 
  -1   2   7       45.25       50.01      6.63 o 
   0   2   7        5.84        4.59      4.98 o 
   1   2   7       16.46       15.40      5.15 o 
   2   2   7      116.52      125.18     10.55 o 
   3   2   7       29.55       25.88      6.83 o 
   4   2   7        7.80        6.23      6.51 o 
   5   2   7        0.19       -4.26      6.75 o 
   6   2   7        3.70       -4.61     11.98 o 
  -8   3   7        0.51       14.21     10.02 o 
  -7   3   7        1.99        6.24      8.88 o 
  -6   3   7        8.46        7.89     18.09 o 
  -5   3   7       66.06       61.53     14.83 o 
  -4   3   7       49.66       49.74      6.30 o 
  -3   3   7        8.55        5.22      4.82 o 
  -2   3   7       88.02       93.44      8.93 o 
  -1   3   7      117.42      114.34      8.97 o 
   0   3   7       43.49       34.27      7.66 o 
   1   3   7       14.33       12.81      4.82 o 
   2   3   7      137.43      116.87     10.37 o 
   3   3   7      103.39      113.52     10.81 o 
   4   3   7       23.10       21.11      6.98 o 
   5   3   7        7.80       16.67      6.96 o 
   6   3   7        4.11        5.30     11.98 o 
  -8   4   7        2.27       -6.45      8.27 o 
  -7   4   7        0.87       -0.65      7.64 o 
  -6   4   7        7.93       10.04     12.10 o 
  -5   4   7        6.13       -1.15      5.22 o 
  -4   4   7       10.95       10.43      5.13 o 
  -3   4   7        5.73       10.96      5.02 o 
  -2   4   7       40.32       44.29      9.03 o 
  -1   4   7       32.32       31.05      5.98 o 
   0   4   7      159.72      157.44     13.19 o 
   1   4   7       17.25       22.54     11.67 o 
   2   4   7      200.20      173.72     16.88 o 
   3   4   7       57.64       66.54      8.83 o 
   4   4   7        1.54       -4.38      5.14 o 
   5   4   7        2.52       11.22      9.04 o 
   6   4   7        1.87       -3.46     11.29 o 
  -8   5   7        1.95       11.70      9.74 o 
  -7   5   7        1.68       15.54      9.09 o 
  -6   5   7        0.48        4.63      6.05 o 
  -5   5   7       11.24        2.19      6.70 o 
  -4   5   7        5.83        0.13      4.42 o 
  -3   5   7        6.48        2.01      4.28 o 
  -2   5   7        2.74        2.95      4.32 o 
  -1   5   7       21.96       16.84      5.13 o 
   0   5   7       19.36       22.06      6.91 o 
   1   5   7       63.18       69.99      8.55 o 
   2   5   7      131.28      134.16     13.26 o 
   3   5   7       83.44       87.72     10.07 o 
   4   5   7        1.01        3.01      5.98 o 
   5   5   7        1.13        3.39      9.56 o 
   6   5   7        1.56       11.81     10.49 o 
  -8   6   7        0.51       -0.24      8.99 o 
  -7   6   7        9.79        5.53     14.06 o 
  -6   6   7        5.05       10.97      8.27 o 
  -5   6   7        2.94        3.78      7.51 o 
  -4   6   7        8.13        6.64     14.29 o 
  -3   6   7       24.95       27.67      6.10 o 
  -2   6   7        1.45       -1.36      3.59 o 
  -1   6   7       61.14       59.01      7.73 o 
   0   6   7       49.22       62.22     11.46 o 
   1   6   7       16.01        4.27      5.10 o 
   2   6   7       20.42       15.66      5.87 o 
   3   6   7       45.56       39.23      7.97 o 
   4   6   7       12.06        9.71     11.96 o 
   5   6   7        2.85       -9.64      7.47 o 
   6   6   7        0.42        2.70      9.53 o 
  -8   7   7        0.80      -11.06     13.14 o 
  -7   7   7        1.51       17.98     15.21 o 
  -6   7   7        5.19        8.95      8.56 o 
  -5   7   7       24.68       35.07     10.60 o 
  -4   7   7       16.09        9.99      7.61 o 
  -3   7   7        2.90       -0.09      4.40 o 
  -2   7   7       10.02        5.28      4.95 o 
  -1   7   7      131.00      154.98     25.39 o 
   0   7   7       19.19       25.83      6.24 o 
   1   7   7       17.65       18.70      5.98 o 
   2   7   7       18.01       19.53      6.68 o 
   3   7   7       45.12       48.98      8.65 o 
   4   7   7        1.24        2.55      6.06 o 
   5   7   7        0.05        8.04      8.64 o 
   6   7   7        0.20      -12.12      8.08 o 
  -8   8   7        0.55        2.30     15.90 o 
  -7   8   7        2.23        6.68     14.29 o 
  -6   8   7        5.95       14.84      9.53 o 
  -5   8   7        3.37        9.79      8.07 o 
  -4   8   7       37.50       29.39      9.74 o 
  -3   8   7       53.72       47.40      7.65 o 
  -2   8   7        5.35       -2.08      5.59 o 
  -1   8   7       82.26       80.19      9.08 o 
   0   8   7       14.52       12.83      5.54 o 
   1   8   7        5.58       -0.05      5.08 o 
   2   8   7       10.50       12.60      6.11 o 
   3   8   7        0.61       -2.44      5.43 o 
   4   8   7        2.54       14.71      6.78 o 
   5   8   7        0.29       -2.65      8.85 o 
   6   8   7        1.94       -4.13      9.02 o 
  -8   9   7        0.39        0.00     14.75 o 
  -7   9   7        1.09      -16.59     11.06 o 
  -6   9   7       18.00        5.83      8.88 o 
  -5   9   7       20.57       24.94      9.60 o 
  -4   9   7      165.33      194.46     19.93 o 
  -3   9   7       54.10       56.87     10.85 o 
  -2   9   7       78.62       84.81     11.14 o 
  -1   9   7       56.09       69.43      8.86 o 
   0   9   7       51.60       48.97      7.84 o 
   1   9   7       44.70       41.58      7.96 o 
   2   9   7        3.23        1.24      7.69 o 
   3   9   7       59.10       60.82      9.60 o 
   4   9   7        9.50       11.89      9.37 o 
   5   9   7        6.95        3.62      8.83 o 
   6   9   7        2.06       -3.39      9.61 o 
  -8  10   7        1.46        3.46     15.67 o 
  -7  10   7       10.87        4.38     13.60 o 
  -6  10   7       12.84       40.64     11.79 o 
  -5  10   7       47.44       49.33     11.97 o 
  -4  10   7       33.59       35.39     10.63 o 
  -3  10   7       64.90       56.04      8.11 o 
  -2  10   7        9.16        1.63      5.14 o 
  -1  10   7       87.85       94.35     10.04 o 
   0  10   7       93.71      103.87     12.08 o 
   1  10   7       12.20       10.47      6.14 o 
   2  10   7        2.92       -0.95      5.30 o 
   3  10   7       22.09       14.23      7.19 o 
   4  10   7       14.18        8.69      9.22 o 
   5  10   7        0.56        9.59     10.56 o 
   6  10   7        3.73       10.24     10.95 o 
  -7  11   7        2.57       -4.09      9.55 o 
  -6  11   7        5.45       -0.53     16.36 o 
  -5  11   7       46.54       45.07     13.48 o 
  -4  11   7       74.38       89.43     15.06 o 
  -3  11   7        8.47       11.83      8.13 o 
  -2  11   7       54.36       27.46      6.96 o 
  -1  11   7        4.21       -6.80      4.53 o 
   0  11   7      128.45      140.89     20.61 o 
   1  11   7       26.66       32.30      9.13 o 
   2  11   7       44.17       43.75      8.69 o 
   3  11   7        1.62       -3.46      5.68 o 
   4  11   7        8.48       -2.58      8.30 o 
   5  11   7        2.18       -4.49     17.63 o 
  -7  12   7        0.92       -9.41      9.53 o 
  -6  12   7        1.04       -3.76      8.92 o 
  -5  12   7      113.49      138.29     18.07 o 
  -4  12   7       22.19       15.97      9.02 o 
  -3  12   7       14.18       12.80      7.87 o 
  -2  12   7        1.71       12.42      5.91 o 
  -1  12   7       10.09        4.99      5.70 o 
   0  12   7      104.27      122.85     11.94 o 
   1  12   7       68.62       42.22      8.63 o 
   2  12   7        5.24       11.62      6.66 o 
   3  12   7        1.24       -4.49      6.03 o 
   4  12   7       12.86       10.99     10.60 o 
   5  12   7        1.39       -4.64      9.41 o 
  -7  13   7        2.68       13.08     10.96 o 
  -6  13   7       22.69        3.33      9.74 o 
  -5  13   7       28.74        4.80      8.69 o 
  -4  13   7        6.93        2.10      8.01 o 
  -3  13   7       10.11        1.63      7.33 o 
  -2  13   7       35.04       31.53      7.35 o 
  -1  13   7       47.04       47.68      8.63 o 
   0  13   7       63.05       52.71     10.99 o 
   1  13   7       32.21       25.24      7.71 o 
   2  13   7       29.23       18.92      7.58 o 
   3  13   7        3.81        2.51      6.51 o 
   4  13   7       22.54       27.95     12.37 o 
   5  13   7        1.85       -2.67     14.63 o 
  -7  14   7        1.75      -18.32     12.21 o 
  -6  14   7        9.81        7.72     10.40 o 
  -5  14   7       18.52       -2.38      9.04 o 
  -4  14   7       24.76       35.53     11.16 o 
  -3  14   7       10.42        2.18     11.98 o 
  -2  14   7        1.12       -2.55      5.27 o 
  -1  14   7       24.85       26.68      9.36 o 
   0  14   7       19.21       30.03      9.74 o 
   1  14   7        8.95       13.79      6.72 o 
   2  14   7       11.28        5.18      8.88 o 
   3  14   7        7.31        1.87     15.79 o 
   4  14   7        9.06       -3.82     11.75 o 
   5  14   7        0.97        4.62     11.06 o 
  -6  15   7        2.72       -4.95      8.39 o 
  -5  15   7        8.14       40.42     12.76 o 
  -4  15   7        1.06        7.44     10.26 o 
  -3  15   7        5.01        4.60      8.13 o 
  -2  15   7        4.34        5.33      6.51 o 
  -1  15   7        2.02        0.78      5.45 o 
   0  15   7       40.90       47.73     11.09 o 
   1  15   7        6.26        7.26      6.61 o 
   2  15   7        7.60        7.24      9.81 o 
   3  15   7        7.28        6.80      9.84 o 
   4  15   7        3.75       -8.64      8.64 o 
  -6  16   7        1.83        4.74     10.95 o 
  -5  16   7        6.03       11.38     10.35 o 
  -4  16   7        7.37       10.65     11.98 o 
  -3  16   7        0.11       -0.14      7.89 o 
  -2  16   7        0.22       11.63      8.55 o 
  -1  16   7       79.80       92.33     11.55 o 
   0  16   7       32.29       41.91     14.98 o 
   1  16   7        0.31        0.88      6.63 o 
   2  16   7       16.00       14.35      7.58 o 
   3  16   7        2.87       22.72     10.96 o 
   4  16   7        4.15        1.50     10.27 o 
  -6  17   7        0.85       11.64     16.48 o 
  -5  17   7        0.62        3.02     10.27 o 
  -4  17   7        1.49       16.21      9.60 o 
  -3  17   7        5.37        6.50      8.66 o 
  -2  17   7        7.22        9.09      8.63 o 
  -1  17   7        0.14        1.28     10.41 o 
   0  17   7        5.13        2.27      8.41 o 
   1  17   7        4.06       -2.48     10.33 o 
   2  17   7        4.48        3.31      7.42 o 
   3  17   7        3.39       16.77     10.81 o 
   4  17   7        4.37       -0.74      9.61 o 
  -5  18   7        1.89        3.67      9.51 o 
  -4  18   7       10.61       11.52     10.76 o 
  -3  18   7        4.69       -0.95      8.04 o 
  -2  18   7        4.48       15.23     10.26 o 
  -1  18   7       11.09       20.76      7.65 o 
   0  18   7       15.50       22.37     10.10 o 
   1  18   7       10.10        6.35      7.49 o 
   2  18   7        2.93        3.55      9.81 o 
   3  18   7        3.38       -4.65      9.07 o 
  -5  19   7        0.28       12.32     10.75 o 
  -4  19   7        5.47        1.34     10.30 o 
  -3  19   7        4.17       11.47     10.18 o 
  -2  19   7       12.94       16.15     10.04 o 
  -1  19   7       40.67       36.33      9.24 o 
   0  19   7        2.90       12.49      9.02 o 
   1  19   7        0.35        2.23      7.74 o 
   2  19   7        7.52       -8.73     13.94 o 
   3  19   7        5.96       12.21     11.24 o 
  -4  20   7        4.92       10.03     10.76 o 
  -3  20   7       17.10       42.01     13.61 o 
  -2  20   7        2.94       11.29      9.94 o 
  -1  20   7       13.77       20.94     11.63 o 
   0  20   7        3.20       -6.55      6.98 o 
   1  20   7        1.40        8.59      8.19 o 
   2  20   7        0.19        9.38     10.91 o 
  -4  21   7        2.86       14.32     10.99 o 
  -3  21   7        0.43       -8.31      9.58 o 
  -2  21   7        5.80       20.64     11.94 o 
  -1  21   7       46.29       43.88     13.48 o 
   0  21   7        2.37        2.86      7.72 o 
   1  21   7        0.41       -6.13      7.49 o 
   2  21   7        0.01        0.82     10.29 o 
  -3  22   7        2.42       -0.68     10.65 o 
  -2  22   7        4.64       12.35     10.84 o 
  -1  22   7       21.22       14.36     10.51 o 
   0  22   7        0.26       -2.40      7.66 o 
  -8   0   8        0.10       13.14     14.52 o 
  -7   0   8        2.58       -7.37     11.75 o 
  -6   0   8       17.21        7.14     11.29 o 
  -5   0   8        2.79        4.84      7.33 o 
  -4   0   8      270.04      309.86     19.06 o 
  -3   0   8        0.02       -5.31      4.95 o 
  -2   0   8       41.45       30.19     10.60 o 
  -1   0   8      365.51      373.58     27.89 o 
   0   0   8        9.78       11.06      8.99 o 
   1   0   8       17.11       18.90      9.68 o 
   2   0   8       28.45       56.00     14.29 o 
   3   0   8        2.37       11.52     10.37 o 
   4   0   8        5.19        8.30     10.14 o 
   5   0   8        0.01       -3.00     11.06 o 
  -8   1   8        6.55       -3.48     16.36 o 
  -7   1   8        3.07       -0.61      8.42 o 
  -6   1   8        0.97       12.52      8.47 o 
  -5   1   8        7.89        0.00      5.49 o 
  -4   1   8        5.92       13.40      6.92 o 
  -3   1   8       22.31       18.38      5.71 o 
  -2   1   8        7.49        7.05      4.65 o 
  -1   1   8       14.15        9.52      5.86 o 
   0   1   8       74.93       99.03     11.98 o 
   1   1   8       11.36        6.38      6.75 o 
   2   1   8       40.17       38.12      8.76 o 
   3   1   8        2.47        8.85      6.92 o 
   4   1   8       16.01        7.27      7.87 o 
   5   1   8        1.19        3.29      8.10 o 
  -8   2   8        0.40        4.14     10.02 o 
  -7   2   8        0.50       11.51     14.86 o 
  -6   2   8       11.38       -0.42      7.80 o 
  -5   2   8       23.86       35.60      9.53 o 
  -4   2   8      233.11      210.13     15.95 o 
  -3   2   8       50.07       36.31      6.73 o 
  -2   2   8        0.32        1.52      4.42 o 
  -1   2   8       15.36       12.38      8.24 o 
   0   2   8      465.67      440.62     17.69 o 
   1   2   8       93.27      105.43     12.54 o 
   2   2   8       22.13       27.26      8.23 o 
   3   2   8       21.11       16.53      7.18 o 
   4   2   8       17.01       26.16      8.80 o 
   5   2   8        1.80       19.72      9.21 o 
   6   2   8        0.90        8.53     12.68 o 
  -8   3   8        1.58       11.62     10.43 o 
  -7   3   8       14.10        6.91     14.06 o 
  -6   3   8        1.48       12.44     12.21 o 
  -5   3   8        8.33       30.24      8.91 o 
  -4   3   8       42.87       42.47      7.30 o 
  -3   3   8       10.16        5.64      4.81 o 
  -2   3   8       56.66       56.00      7.71 o 
  -1   3   8        8.17       15.27      5.66 o 
   0   3   8      457.20      441.65     17.77 o 
   1   3   8       50.39       43.13     10.38 o 
   2   3   8        4.86       15.25      8.41 o 
   3   3   8        0.25        4.81      6.89 o 
   4   3   8        2.03        6.00      7.45 o 
   5   3   8        0.31        0.89      7.47 o 
   6   3   8        0.01       14.98     13.83 o 
  -8   4   8        3.36        8.30     14.29 o 
  -7   4   8       14.09       11.29     12.21 o 
  -6   4   8        3.01        3.00     11.29 o 
  -5   4   8        2.15        0.71      7.41 o 
  -4   4   8      132.74      155.79     21.89 o 
  -3   4   8       50.16       42.68      7.26 o 
  -2   4   8       20.82       16.83      6.95 o 
  -1   4   8       36.92       29.78      8.90 o 
   0   4   8      131.69      138.61     13.85 o 
   1   4   8       84.83       71.85      9.29 o 
   2   4   8       15.87        9.05      5.84 o 
   3   4   8        4.91       12.49      7.16 o 
   4   4   8       16.20       20.98      8.30 o 
   5   4   8        3.80       -7.37     10.14 o 
  -8   5   8        6.48        4.84     15.44 o 
  -7   5   8        0.57       -5.99     12.44 o 
  -6   5   8        9.74       23.47     10.10 o 
  -5   5   8        6.04        7.68      7.64 o 
  -4   5   8       51.33       43.57      9.08 o 
  -3   5   8        8.97       20.49      6.12 o 
  -2   5   8       70.27       75.44     12.85 o 
  -1   5   8        4.69        5.18      4.98 o 
   0   5   8       46.44       55.91     10.14 o 
   1   5   8       50.84       45.22      8.03 o 
   2   5   8       11.47       14.75      8.85 o 
   3   5   8        6.66        8.14      5.86 o 
   4   5   8        2.69       -3.69      7.05 o 
   5   5   8        2.48       11.06     12.44 o 
  -8   6   8        2.35        1.84     14.52 o 
  -7   6   8        4.19       -2.54     13.60 o 
  -6   6   8        1.59       14.33      9.28 o 
  -5   6   8       36.50       40.39     11.07 o 
  -4   6   8        8.46       14.69      8.20 o 
  -3   6   8        2.28        0.38      4.78 o 
  -2   6   8        6.28        0.15      5.18 o 
  -1   6   8        1.59        0.86      4.91 o 
   0   6   8        6.82        7.95      6.80 o 
   1   6   8       17.55       14.03      6.85 o 
   2   6   8       17.63       17.72      6.60 o 
   3   6   8        5.37        3.83      7.03 o 
   4   6   8       51.37       42.95      9.02 o 
   5   6   8        0.39        8.53     11.06 o 
  -7   7   8        5.52        1.38     13.37 o 
  -6   7   8       21.11       28.51     11.07 o 
  -5   7   8       13.60       23.07      9.61 o 
  -4   7   8       13.66        3.60      7.74 o 
  -3   7   8        0.87        3.80      5.15 o 
  -2   7   8       30.19       33.94      7.01 o 
  -1   7   8        0.59       -1.38      4.60 o 
   0   7   8       43.32       47.07      9.53 o 
   1   7   8       16.58       10.14      5.98 o 
   2   7   8        2.03        4.05      8.55 o 
   3   7   8        8.40       10.92      6.64 o 
   4   7   8        9.87       11.59      8.68 o 
   5   7   8        1.06       -0.32     10.95 o 
  -7   8   8        8.49       12.91     14.75 o 
  -6   8   8        8.04       12.53     10.95 o 
  -5   8   8       20.20       12.92      9.45 o 
  -4   8   8       60.96       49.60     10.86 o 
  -3   8   8       39.14       39.25      7.39 o 
  -2   8   8        6.51        9.28      6.48 o 
  -1   8   8        3.25       12.35      5.90 o 
   0   8   8        2.13        3.58      7.14 o 
   1   8   8       11.42       18.10      7.09 o 
   2   8   8        0.53       -0.58      5.48 o 
   3   8   8        4.84       12.92      6.74 o 
   4   8   8       17.42       15.97      7.34 o 
   5   8   8        1.76       -0.74     13.14 o 
  -7   9   8        5.27       -8.99     11.29 o 
  -6   9   8       22.33       23.37     11.21 o 
  -5   9   8        1.78       13.82      9.28 o 
  -4   9   8        0.42       10.03      7.82 o 
  -3   9   8        4.35        7.44      5.75 o 
  -2   9   8        4.61        8.34      5.60 o 
  -1   9   8       14.94       12.69      6.19 o 
   0   9   8       24.45       15.13      7.49 o 
   1   9   8       17.31       23.77      7.21 o 
   2   9   8        5.72       10.60      6.20 o 
   3   9   8       19.39        9.67      7.04 o 
   4   9   8       15.25       -1.27      9.19 o 
   5   9   8        0.28       -6.10      9.30 o 
  -7  10   8        6.36        9.22     15.67 o 
  -6  10   8       31.58       35.63     12.37 o 
  -5  10   8        3.85       11.44      9.74 o 
  -4  10   8       28.98        6.18     10.14 o 
  -3  10   8        5.34        7.66      6.11 o 
  -2  10   8        3.61        0.54      5.04 o 
  -1  10   8        9.18        3.48      5.07 o 
   0  10   8       43.65       30.36      9.27 o 
   1  10   8       40.04       29.29      8.02 o 
   2  10   8        0.37        1.27      5.81 o 
   3  10   8        7.32        6.42      6.86 o 
   4  10   8       23.96        8.98      9.78 o 
   5  10   8        0.77       -4.83      9.62 o 
  -7  11   8        3.49        4.71     11.38 o 
  -6  11   8        4.71       14.03     11.12 o 
  -5  11   8        2.99        1.75      8.88 o 
  -4  11   8        9.84        7.21      9.51 o 
  -3  11   8       28.14       32.68     10.33 o 
  -2  11   8        2.16       -2.84      5.17 o 
  -1  11   8        8.30        7.07      5.96 o 
   0  11   8      151.52      177.77     16.60 o 
   1  11   8        1.01       -1.45      7.91 o 
   2  11   8        1.29        3.74      8.24 o 
   3  11   8        1.15       21.70      7.98 o 
   4  11   8       22.79       30.26     12.47 o 
   5  11   8        2.43       11.72     10.43 o 
  -7  12   8        2.67        5.34     14.86 o 
  -6  12   8        5.20        5.35     13.94 o 
  -5  12   8        0.24       -2.86      9.03 o 
  -4  12   8       13.34       22.42     10.16 o 
  -3  12   8        3.26        2.77      7.97 o 
  -2  12   8        3.07        0.48      5.66 o 
  -1  12   8       29.00       15.66      7.12 o 
   0  12   8       44.09       39.06     10.24 o 
   1  12   8        7.47        0.31      6.24 o 
   2  12   8        1.17       -3.00      6.56 o 
   3  12   8       13.52       18.63      9.71 o 
   4  12   8        4.62        0.13      9.86 o 
  -6  13   8        1.75        1.73     10.13 o 
  -5  13   8        1.85        8.33     10.72 o 
  -4  13   8        2.26       15.34     12.33 o 
  -3  13   8        1.31        3.52      7.97 o 
  -2  13   8        2.63        2.64      8.28 o 
  -1  13   8       14.56       15.49      6.71 o 
   0  13   8       61.77       63.25     12.18 o 
   1  13   8        0.05       -0.58      6.39 o 
   2  13   8        9.52        7.21      6.96 o 
   3  13   8        2.14        0.22      8.04 o 
   4  13   8        7.46        6.26     10.89 o 
  -6  14   8        0.28       -1.39     10.37 o 
  -5  14   8        0.38        8.74     10.00 o 
  -4  14   8       16.21       15.51      9.77 o 
  -3  14   8        1.53        2.48      7.92 o 
  -2  14   8        2.28        6.40      6.16 o 
  -1  14   8       17.28       15.38      6.85 o 
   0  14   8       21.61       16.76      8.73 o 
   1  14   8        1.58        3.38     11.37 o 
   2  14   8        0.35       -6.46      6.66 o 
   3  14   8        0.59       -6.59     10.37 o 
   4  14   8        3.83       10.43     12.33 o 
  -6  15   8        3.44        3.54     21.66 o 
  -5  15   8        3.30        5.02      9.96 o 
  -4  15   8        2.25       11.50      9.77 o 
  -3  15   8       27.43       34.59     11.70 o 
  -2  15   8        4.97        8.51      8.85 o 
  -1  15   8        6.65       16.88      7.27 o 
   0  15   8       92.13       83.70     13.24 o 
   1  15   8        0.12        0.79      8.72 o 
   2  15   8        1.13       12.43      8.14 o 
   3  15   8        4.26       12.75     11.29 o 
  -5  16   8        2.61        6.83     10.66 o 
  -4  16   8        5.16       12.51     16.71 o 
  -3  16   8        3.39        6.60      9.22 o 
  -2  16   8        0.33       14.34      9.02 o 
  -1  16   8        8.30        7.02      7.02 o 
   0  16   8        8.24        7.25      8.85 o 
   1  16   8        6.37        6.50      7.60 o 
   2  16   8        2.48       13.93      8.78 o 
   3  16   8        0.59        1.36     10.13 o 
  -5  17   8        2.99        7.46     17.63 o 
  -4  17   8        0.07        9.03     17.40 o 
  -3  17   8       10.41       -1.14      9.35 o 
  -2  17   8        7.44        7.65      9.71 o 
  -1  17   8       10.25        6.15      8.44 o 
   0  17   8        0.86        2.53      6.92 o 
   1  17   8        0.31        5.43      7.45 o 
   2  17   8        5.11       10.03     12.41 o 
   3  17   8        0.31        2.55     11.02 o 
  -4  18   8        5.43        5.48     10.83 o 
  -3  18   8        2.61       24.21     11.49 o 
  -2  18   8        4.73       -4.53      9.15 o 
  -1  18   8       12.38       12.42      8.33 o 
   0  18   8        3.36        1.84      6.79 o 
   1  18   8        2.13        1.57      7.95 o 
   2  18   8        4.59       19.57      9.66 o 
  -4  19   8        2.03       -0.55     10.23 o 
  -3  19   8        1.14        9.47     10.18 o 
  -2  19   8        9.39        8.26     16.94 o 
  -1  19   8       15.42       23.13      8.93 o 
   0  19   8        2.35        9.93      8.03 o 
   1  19   8        6.31        5.30      8.31 o 
  -3  20   8        7.07       -4.00     16.25 o 
  -2  20   8        6.78        9.52     10.07 o 
  -1  20   8       17.08       27.34     12.06 o 
   0  20   8        1.08        5.10      7.68 o 
   1  20   8        7.86       25.23     12.05 o 
  -3   0   9        0.10       12.44     10.37 o 
  -2   0   9        9.34        5.53      9.45 o 
  -1   0   9        0.93        0.23      8.07 o 
   0   0   9       23.65       17.98     10.60 o 
   1   0   9        4.27        5.53      9.22 o 
   2   0   9        7.99       15.21     11.06 o 
   3   0   9        0.04       25.58     12.68 o 
   4   0   9        2.77       16.36     11.29 o 
   5   0   9        0.01       -5.76     10.60 o 
  -7   1   9        0.70        4.61     12.91 o 
  -6   1   9        2.58        0.92     12.68 o 
  -5   1   9       15.72       18.67     11.52 o 
  -4   1   9       38.69       46.39     10.32 o 
  -3   1   9        3.63        5.52      6.49 o 
  -2   1   9        4.25        6.72      6.40 o 
  -1   1   9        2.45       11.49      6.98 o 
   0   1   9       29.91       30.87      8.78 o 
   1   1   9       18.43        7.34      6.26 o 
   2   1   9        0.31       -8.29      5.61 o 
   3   1   9        0.14        5.43      7.12 o 
   4   1   9        0.05       11.02      8.47 o 
   5   1   9        6.35       19.02      9.83 o 
  -7   2   9        1.24       -7.61     12.68 o 
  -6   2   9        0.98        7.84     12.68 o 
  -5   2   9        4.28        5.65      8.07 o 
  -4   2   9       97.08       94.10     18.81 o 
  -3   2   9       20.06       25.81      8.71 o 
  -2   2   9       53.00       56.80     10.33 o 
  -1   2   9       24.31       14.66      7.28 o 
   0   2   9       18.02       20.12     11.41 o 
   1   2   9        1.63       -4.96      5.44 o 
   2   2   9        5.52       10.91     13.83 o 
   3   2   9        0.95        4.83      7.54 o 
   4   2   9        2.63        4.89      8.07 o 
   5   2   9        0.51        1.32      8.55 o 
  -7   3   9        2.55       21.66     15.67 o 
  -6   3   9        3.05        4.38     11.98 o 
  -5   3   9       20.88       21.66      9.61 o 
  -4   3   9       21.90       25.56     11.40 o 
  -3   3   9       22.91       15.27      6.69 o 
  -2   3   9       51.64       43.08     10.03 o 
  -1   3   9        2.78        1.73      5.70 o 
   0   3   9        5.11       12.86      7.00 o 
   1   3   9        1.70        4.62      6.68 o 
   2   3   9        3.45        0.90      6.33 o 
   3   3   9        1.69        8.96      7.64 o 
   4   3   9        0.76        2.61      7.82 o 
   5   3   9        3.66       10.87      8.63 o 
  -7   4   9        0.18        4.84     14.52 o 
  -6   4   9        0.14      -10.83     10.60 o 
  -5   4   9       10.24        6.10      8.22 o 
  -4   4   9        9.31       11.88      6.36 o 
  -3   4   9        1.53        3.29      5.47 o 
  -2   4   9      105.72      100.88     10.63 o 
  -1   4   9      101.27      116.25     14.01 o 
   0   4   9        2.90        7.37      6.03 o 
   1   4   9       17.93       18.63      7.68 o 
   2   4   9        5.69       -2.75      7.61 o 
   3   4   9        7.40        0.56      7.16 o 
   4   4   9        3.27       13.55      8.38 o 
   5   4   9        2.62      -11.29     12.68 o 
  -7   5   9        6.13        7.37     13.60 o 
  -6   5   9        4.75       -0.92     12.21 o 
  -5   5   9        4.02       10.80      8.88 o 
  -4   5   9       17.76       22.58      9.48 o 
  -3   5   9        9.10       12.96      6.42 o 
  -2   5   9      101.03       85.83     12.17 o 
  -1   5   9       37.40       52.45     17.69 o 
   0   5   9       14.35       25.70     12.44 o 
   1   5   9       12.19        2.55     11.29 o 
   2   5   9        2.41       -3.76      8.07 o 
   3   5   9        2.02       -2.63      6.84 o 
   4   5   9        1.36        5.96     14.06 o 
  -7   6   9        3.79       10.14     15.90 o 
  -6   6   9        8.08       15.55     10.19 o 
  -5   6   9        3.59        4.65     18.78 o 
  -4   6   9       15.77       16.59      8.87 o 
  -3   6   9        5.39        7.01      5.99 o 
  -2   6   9       46.37       49.36      8.31 o 
  -1   6   9       54.13       62.54     11.88 o 
   0   6   9        4.15        7.61      5.32 o 
   1   6   9        2.28        2.55      5.64 o 
   2   6   9        0.56        5.47      7.57 o 
   3   6   9        2.53       10.73      8.13 o 
   4   6   9       11.25       14.76      9.04 o 
  -7   7   9        3.38       -5.07     13.37 o 
  -6   7   9        2.13       10.98     10.16 o 
  -5   7   9        1.85        2.70      9.56 o 
  -4   7   9        3.94        3.77      8.04 o 
  -3   7   9       30.99       32.52      7.37 o 
  -2   7   9        2.73        8.14      5.79 o 
  -1   7   9       12.10        8.89      6.06 o 
   0   7   9       38.28       37.98      8.02 o 
   1   7   9       15.29        5.58      6.37 o 
   2   7   9        9.98       17.21      6.80 o 
   3   7   9       12.76       47.26     11.05 o 
   4   7   9        7.45        7.57      8.56 o 
  -7   8   9        0.33       -7.84     14.06 o 
  -6   8   9        0.05       -1.96      8.15 o 
  -5   8   9        8.68       21.99     10.52 o 
  -4   8   9       13.46        2.66      7.89 o 
  -3   8   9        4.11        5.26      6.19 o 
  -2   8   9       34.43       25.98     10.44 o 
  -1   8   9       58.44       47.19      8.91 o 
   0   8   9        1.66       -2.41      5.22 o 
   1   8   9       58.90       47.69      9.26 o 
   2   8   9        0.75        6.13      6.28 o 
   3   8   9        8.74        9.45      7.24 o 
   4   8   9        7.24       17.73      9.84 o 
  -6   9   9        0.62        9.47     10.30 o 
  -5   9   9        1.42       -1.84      8.96 o 
  -4   9   9       18.54       18.52     10.01 o 
  -3   9   9        0.01        2.71      5.74 o 
  -2   9   9       14.71       16.99      6.57 o 
  -1   9   9        9.41        7.14      5.91 o 
   0   9   9        5.54       -2.88      6.65 o 
   1   9   9       26.98       25.87      9.41 o 
   2   9   9        6.38        5.32      6.77 o 
   3   9   9        6.26       14.23      7.98 o 
   4   9   9        4.09        4.61     13.37 o 
  -6  10   9        0.12       -8.41     11.64 o 
  -5  10   9        0.02        2.41     13.83 o 
  -4  10   9        4.05       10.71      8.95 o 
  -3  10   9       12.20       11.08      8.40 o 
  -2  10   9        0.58        1.47      5.58 o 
  -1  10   9        2.16        7.24      6.13 o 
   0  10   9       25.45       21.61      7.00 o 
   1  10   9       15.11       20.30      7.64 o 
   2  10   9        3.05       -8.05      6.00 o 
   3  10   9        3.84        2.47      7.31 o 
   4  10   9        1.43       17.07     11.02 o 
  -6  11   9        0.60       -7.87      9.20 o 
  -5  11   9        1.39        6.75      9.58 o 
  -4  11   9        2.97        5.72      8.62 o 
  -3  11   9        0.69       16.93      9.09 o 
  -2  11   9        0.04        3.52      5.97 o 
  -1  11   9        0.11       16.01      6.81 o 
   0  11   9        5.67       18.87      6.94 o 
   1  11   9       45.25       28.87      8.75 o 
   2  11   9        1.42        7.67      7.40 o 
   3  11   9        2.10        3.18      7.15 o 
  -6  12   9        0.15       10.07     10.83 o 
  -5  12   9        3.69        9.42     10.79 o 
  -4  12   9        5.63       -2.41      8.38 o 
  -3  12   9        2.01        5.58     10.03 o 
  -2  12   9        1.01        4.57      6.37 o 
  -1  12   9        8.18       10.72      9.37 o 
   0  12   9        6.55       10.92      6.81 o 
   1  12   9        7.90       13.59      7.29 o 
   2  12   9        6.51        7.45      7.32 o 
   3  12   9        0.10       -6.35      7.26 o 
  -5  13   9        3.69       15.04     10.98 o 
  -4  13   9        3.17       -4.97      9.45 o 
  -3  13   9        5.48        6.71      8.88 o 
  -2  13   9        4.22        3.55      6.50 o 
  -1  13   9        7.03        0.44      6.37 o 
   0  13   9        7.85        9.59      6.53 o 
   1  13   9        2.06        6.35      7.50 o 
   2  13   9        3.47        7.34      7.79 o 
   3  13   9        0.88       12.44      8.60 o 
  -5  14   9        1.55        7.52     12.10 o 
  -4  14   9        7.12       10.25     10.27 o 
  -3  14   9        2.80       22.33     10.34 o 
  -2  14   9        3.84        9.29      7.23 o 
  -1  14   9        0.40       -1.30      6.07 o 
   0  14   9        3.25        2.81      8.95 o 
   1  14   9        2.37       -3.01      6.70 o 
   2  14   9        0.97       -2.35      7.97 o 
  -5  15   9        2.69        9.01     23.62 o 
  -4  15   9        7.05       17.88     14.98 o 
  -3  15   9        0.76      -12.70      8.47 o 
  -2  15   9        2.99        3.41      9.03 o 
  -1  15   9        0.02        8.94      6.96 o 
   0  15   9        7.19       -2.38      6.69 o 
   1  15   9        0.47       -4.27      7.09 o 
   2  15   9        1.42        7.36      8.56 o 
  -4  16   9        0.02       -9.30      9.15 o 
  -3  16   9        0.79        4.49      9.20 o 
  -2  16   9        3.04       20.04     12.68 o 
  -1  16   9        0.51       20.70      8.02 o 
   0  16   9        3.21       12.32      7.84 o 
   1  16   9       10.85        8.68      9.51 o 
   2  16   9        3.45       10.29      8.75 o 
  -4  17   9        1.72        3.56     10.46 o 
  -3  17   9       14.42       16.08     12.56 o 
  -2  17   9        5.13       -9.57      9.12 o 
  -1  17   9        5.22       18.26      8.16 o 
   0  17   9        7.48       -1.42      8.43 o 
   1  17   9        1.13        2.25     17.05 o 
  -3  18   9        3.88       18.32     11.84 o 
  -2  18   9       11.30       16.10     12.13 o 
  -1  18   9        4.38        2.09     10.10 o 
   0  18   9        5.63        5.82      8.12 o 
  -4   0  10        0.24      -10.37      9.68 o 
  -3   0  10        4.02        8.53     10.60 o 
  -2   0  10        1.13       -0.69      9.45 o 
  -1   0  10        5.33       17.28     11.75 o 
   0   0  10        0.26        3.00      9.45 o 
   1   0  10        0.15        6.68      9.45 o 
   2   0  10        0.01       -5.53      9.22 o 
   3   0  10        7.41       13.60     12.68 o 
   4   0  10        0.85       28.12     13.60 o 
  -4   1  10        2.49        6.51     11.06 o 
  -3   1  10       28.85       39.78     10.07 o 
  -2   1  10        1.79        3.99      7.09 o 
  -1   1  10        6.72        7.58      7.31 o 
   0   1  10        3.24        5.27      6.82 o 
   1   1  10       27.32       21.04     13.94 o 
   2   1  10        4.21       14.29      8.50 o 
   3   1  10        0.70        4.88      7.65 o 
   4   1  10        0.52        9.53      8.99 o 
  -5   2  10        5.70        1.38     11.98 o 
  -4   2  10        7.30       25.60      8.88 o 
  -3   2  10       10.54        5.11      7.87 o 
  -2   2  10        0.18        6.43      7.24 o 
  -1   2  10        4.60       11.17      7.54 o 
   0   2  10        9.65       -1.96      6.68 o 
   1   2  10        0.69        6.16      6.66 o 
   2   2  10        0.14        5.58      7.33 o 
   3   2  10        0.23        0.49      9.68 o 
  -5   3  10        3.06       14.75     13.83 o 
  -4   3  10        3.88        0.48      7.41 o 
  -3   3  10       37.75       48.62     19.70 o 
  -2   3  10       14.18        6.96      9.33 o 
  -1   3  10        3.43        7.11      6.49 o 
   0   3  10        6.64       10.20      7.49 o 
   1   3  10       12.10       -7.45      5.77 o 
   2   3  10        7.94       -4.15      9.10 o 
   3   3  10        1.32        4.13      8.33 o 
  -5   4  10        3.25       14.52     12.91 o 
  -4   4  10       13.01       21.05      9.30 o 
  -3   4  10       37.17       21.40     11.29 o 
  -2   4  10        9.72       11.15      7.89 o 
  -1   4  10        0.10       -8.39      5.59 o 
   0   4  10        2.98       18.40      8.29 o 
   1   4  10        6.22        2.77      7.65 o 
   2   4  10        0.98       16.13      9.04 o 
   3   4  10        0.76        6.74      8.04 o 
  -6   5  10        0.25        1.84     13.37 o 
  -5   5  10        4.43        6.43      9.37 o 
  -4   5  10       27.53       12.44     12.44 o 
  -3   5  10       71.18       74.77     38.26 o 
  -2   5  10        0.24       11.29     10.95 o 
  -1   5  10        2.65        1.51      7.95 o 
   0   5  10        1.04        6.68      7.02 o 
   1   5  10        3.94        7.35      7.33 o 
   2   5  10        3.13        5.75      7.75 o 
   3   5  10        1.03        4.96      8.53 o 
  -6   6  10        0.30       -9.45     13.83 o 
  -5   6  10        3.87       -6.62      7.86 o 
  -4   6  10       22.67       26.02     10.74 o 
  -3   6  10       17.77       27.90      7.74 o 
  -2   6  10        0.33       -7.32      7.26 o 
  -1   6  10        8.91       14.18      7.73 o 
   0   6  10        0.87        5.57      7.65 o 
   1   6  10        1.92        5.46      7.84 o 
   2   6  10        1.20       15.26      8.63 o 
   3   6  10        4.29        5.11      7.97 o 
  -6   7  10        4.64        7.65     10.83 o 
  -5   7  10        0.69        6.40      8.66 o 
  -4   7  10       21.82       41.31     21.55 o 
  -3   7  10       57.68       44.68      8.92 o 
  -2   7  10        2.01        2.06      6.26 o 
  -1   7  10        7.18       -1.90      6.68 o 
   0   7  10        0.31       -2.20     13.02 o 
   1   7  10       16.57       16.82      8.64 o 
   2   7  10        3.69        8.17      8.31 o 
   3   7  10        0.90       -3.79     12.56 o 
  -6   8  10        3.51      -12.95      9.74 o 
  -5   8  10        9.45        0.59     22.35 o 
  -4   8  10        3.77        1.23     10.83 o 
  -3   8  10       23.11       21.10      8.51 o 
  -2   8  10       16.34       21.40     12.00 o 
  -1   8  10        1.17       -2.63      5.75 o 
   0   8  10        1.64        5.40      7.49 o 
   1   8  10        5.62        3.14      8.06 o 
   2   8  10        0.60        1.48      7.38 o 
   3   8  10        0.20        4.70     13.71 o 
  -5   9  10        1.02       -1.82      9.15 o 
  -4   9  10        3.74        7.84      9.08 o 
  -3   9  10       10.28        2.02      8.23 o 
  -2   9  10       17.25       14.64      7.40 o 
  -1   9  10        4.28        8.86      6.63 o 
   0   9  10        3.40        8.18      6.91 o 
   1   9  10        8.96        4.72     22.82 o 
   2   9  10        0.13        4.63      8.14 o 
   3   9  10        0.31        4.83     10.26 o 
  -5  10  10        0.07        3.57     10.43 o 
  -4  10  10        8.06       11.27     10.11 o 
  -3  10  10        3.05        9.58      9.30 o 
  -2  10  10        2.24       11.04      6.73 o 
  -1  10  10        0.67        0.48      6.11 o 
   0  10  10       12.49       12.97      7.07 o 
   1  10  10       22.96       26.20     10.09 o 
   2  10  10        1.14       -4.83     14.29 o 
  -5  11  10        0.77       -2.59      9.78 o 
  -4  11  10        0.31       -2.79      9.15 o 
  -3  11  10        6.30        9.22      9.86 o 
  -2  11  10        0.58        9.34      6.80 o 
  -1  11  10        1.62       14.51      7.66 o 
   0  11  10        2.34        9.50      7.92 o 
   1  11  10        5.49        0.08      8.07 o 
   2  11  10        0.76       10.39      8.36 o 
  -5  12  10        2.10       12.71     11.58 o 
  -4  12  10        1.17       -2.79      9.37 o 
  -3  12  10        0.01        2.45     11.18 o 
  -2  12  10        1.70       -2.65      8.61 o 
  -1  12  10        0.02       -3.68      6.59 o 
   0  12  10        0.86        5.40      6.77 o 
   1  12  10       16.06       11.47      9.22 o 
   2  12  10        0.28        2.21      8.09 o 
  -4  13  10        0.98       -5.63      9.30 o 
  -3  13  10        2.94        6.54      9.48 o 
  -2  13  10        1.86       14.20      7.63 o 
  -1  13  10        1.07        3.60      6.85 o 
   0  13  10        1.64       22.42     10.25 o 
   1  13  10        1.45       -0.46      8.72 o 
  -4  14  10        5.46        7.29     10.76 o 
  -3  14  10        0.11        1.66      9.41 o 
  -2  14  10        1.23       22.35     10.59 o 
  -1  14  10        0.03        1.45      6.86 o 
   0  14  10        0.50        4.49     10.62 o 
   1  14  10        9.85        8.74     10.09 o 
  -3  15  10        1.76        8.13     30.42 o 
  -2  15  10        3.26        6.70      9.92 o 
  -1  15  10        5.04       11.06      7.76 o 
   0  15  10        1.88       16.95      8.14 o 
  -4   0  11        6.16        4.84     13.60 o 
  -3   0  11        2.50        5.07     10.60 o 
  -2   0  11        0.15        6.22     11.29 o 
  -1   0  11        0.27       -1.38     10.83 o 
   0   0  11        0.00       17.28     12.44 o 
   1   0  11        0.18        9.22     11.98 o 
   2   0  11        2.23       -2.54     10.60 o 
  -4   1  11        0.29       -6.01      7.80 o 
  -3   1  11       21.32       15.77     11.41 o 
  -2   1  11        1.94        0.37      7.98 o 
  -1   1  11        0.02       12.59     14.06 o 
   0   1  11        2.59        6.51     12.68 o 
   1   1  11        7.14       16.68      8.60 o 
   2   1  11        1.34       23.18     10.03 o 
  -4   2  11        0.44       12.33      9.13 o 
  -3   2  11       10.18       16.64      8.85 o 
  -2   2  11        0.21        2.83      8.07 o 
  -1   2  11        2.47        9.02      7.87 o 
   0   2  11       12.64       22.56      9.33 o 
   1   2  11        4.90        2.91      7.82 o 
   2   2  11        2.32       10.51      8.85 o 
  -5   3  11        0.20       20.28     15.21 o 
  -4   3  11       10.09       24.65     10.14 o 
  -3   3  11       13.33       17.32     11.87 o 
  -2   3  11        4.40       13.73      9.91 o 
  -1   3  11        1.11       14.06      8.88 o 
   0   3  11        0.14       -2.38      8.30 o 
   1   3  11        1.01        9.38      8.62 o 
   2   3  11        0.61       -1.94      7.89 o 
  -5   4  11        0.35       13.60     14.52 o 
  -4   4  11        8.51       16.13     14.75 o 
  -3   4  11       12.75       11.87      8.71 o 
  -2   4  11        1.32       14.85      8.95 o 
  -1   4  11        0.16        7.33      7.89 o 
   0   4  11        2.71       -0.42      7.73 o 
   1   4  11        1.00        7.49      8.60 o 
   2   4  11        0.72        2.52      8.64 o 
  -5   5  11        3.64       -1.38     13.37 o 
  -4   5  11        0.72        6.22     13.37 o 
  -3   5  11        6.19        7.16      9.21 o 
  -2   5  11        3.55       23.84      9.53 o 
  -1   5  11        3.55        6.09     11.75 o 
   0   5  11        0.01        6.11      7.97 o 
   1   5  11        1.34        8.23      8.47 o 
   2   5  11       13.40       26.15     10.72 o 
  -5   6  11        1.90       18.90     16.36 o 
  -4   6  11        2.56        1.38     12.21 o 
  -3   6  11       18.22       28.34     10.72 o 
  -2   6  11        1.85       14.94      8.85 o 
  -1   6  11        2.42        3.47      8.31 o 
   0   6  11        2.55       12.24      8.29 o 
   1   6  11        0.79       -2.20      7.97 o 
  -4   7  11        0.06        6.22     14.29 o 
  -3   7  11        5.95       19.65     10.04 o 
  -2   7  11        0.17        9.19      7.97 o 
  -1   7  11        0.33       11.13      9.56 o 
   0   7  11        2.40        8.80     12.68 o 
   1   7  11        1.30        6.98      8.79 o 
  -4   8  11        3.78        6.68     14.29 o 
  -3   8  11        2.46        8.88     13.37 o 
  -2   8  11        3.07       -0.09      7.89 o 
  -1   8  11        1.58        1.44      8.10 o 
   0   8  11        0.01        3.28      8.80 o 
   1   8  11        0.26       15.91      8.80 o 
  -4   9  11        0.81        0.45     10.01 o 
  -3   9  11        2.31        7.14     13.14 o 
  -2   9  11        0.78       17.33     10.02 o 
  -1   9  11        0.54       -3.12      7.64 o 
   0   9  11        0.21       -6.79      8.55 o 
   1   9  11        2.45        5.50     10.26 o 
  -3  10  11        0.78        2.90      9.51 o 
  -2  10  11        0.94        1.75      8.29 o 
  -1  10  11        0.26        6.30      8.46 o 
   0  10  11        2.13        2.77      8.60 o 
  -3  11  11        4.41       19.08     10.67 o 
  -2  11  11        1.10        7.58      7.60 o 
  -1  11  11        0.32        0.96      7.14 o 
   0  11  11        0.48       16.62      9.94 o 
  -3   0  12        1.10       24.66     14.75 o 
  -2   0  12        0.65       18.21     14.29 o 
  -1   0  12        1.25        6.68     12.44 o 
  -3   1  12        1.55       -2.07      8.96 o 
  -2   1  12        8.58       27.97     10.67 o 
  -1   1  12        1.01       12.20      8.52 o 
  -3   2  12        1.71       12.73     11.18 o 
  -2   2  12        5.07       12.72      9.74 o 
  -1   2  12        1.59       14.90      9.48 o 
  -3   3  12        2.52       28.69     11.14 o 
  -2   3  12        0.72        9.90      9.37 o 
  -1   3  12        1.11       16.18      9.34 o 
  -2   4  12       10.85       19.69     10.32 o 
  -1   4  12        2.00       19.97     10.10 o 
                                                 
